# Supplementary material for: Machine-learning-accelerated design of high-performance platinum intermetallic nanoparticle fuel cell catalysts
Source: Nat Commun. 2024 Jan 10;15:415. doi: 10.1038/s41467-023-44674-1 (PMC10776629; doi:10.1038/s41467-023-44674-1)
Supplement: Supplementary file 3 — Source Data [file 41467_2023_44674_MOESM3_ESM.xlsx]

## Sheet: Fig.1e
Element	Relative Energy (eV/f.u.)	Relative Energy Std (eV/f.u.)	RMSD (Angstrom/Atom)	RMSD Std (Angstrom/Atom)
Cu	0.05	0.05	0.04	0.01
Mn	-0.15	0.03	0.04	0.01
Mg	0.26	0.08	0.11	0.02
Ga	-0.2	0.18	0.12	0.02
Ti	-0.51	0.43	0.1	0.01
Ni	-0.02	0.02	0.02	0
Fe	-1.21	0.02	0.02	0.01
Bi	0.65	0	0.65	0.11
In	0.22	0	0.32	0.11
Na	0.22	0	0.57	0.21
Pb	0.66	0	0.71	0.08
Sc	0.01	0	0.18	0.04
Ge	0	0	0.46	0.08
Sb	0.31	0	0.68	0.13
Sn	0.16	0	0.18	0.17
Te	0.49	0	0.54	0.2

## Sheet: Fig.2a
PtCo random (eV/atom)	PtCoCu order (eV/Atom)	PtCoCu random (eV/Atom)
0.0562747	0.0137481	0.0587729
0.056955	0.00437975	0.0640626
0.0562907	0.0125817	0.0595364
0.0565677	0.0211037	0.0640963
0.0572637	0.00683941	0.0595445
0.0559032	0.0144138	0.0576049
0.0566246	0.0187028	0.0546365
0.0553096	-0.00794323	0.0553935
0.056455	0.0204595	0.0606818
0.0564387	0.00581316	0.0584755
0.0555997	0.0117262	0.0546757
0.0562678	0.00806668	0.0585047
0.0558679	0.00589121	0.0596576
0.0567316	0.00718686	0.0573297
0.0569834	0.0119017	0.0561299
0.0576881	0.00813917	0.0588394
0.0558584	0.0074233	0.0596198
0.0568849	0.0202494	0.0529116
0.0569382	0.0127596	0.0515844
0.0570357	0.0105734	0.0580288
0.0567384	0.00522728	0.0608125
0.0563935	0.00525028	0.0629008
0.0555048	0.00787392	0.0592866
0.0571021	0.0118466	0.0618824
0.0552861	0.00534366	0.0547549
0.0570259	0.00880836	0.0513932
0.0567188	0.0229446	0.0632724
0.0556096	0.00578126	0.0623688
0.0573793	0.0124775	0.0598907
0.0573239	0.0146079	0.0539982
0.0543741	0.0100707	0.057371
0.0568263	0.00226562	0.0595687
0.056085	0.00434361	0.0584031
0.0552087	-0.00778029	0.0578722
0.0546252	0.0061999	0.0579641
0.0569358	0.0158504	0.0591015
0.057019	0.00984315	0.0535855
0.0567682	0.014431	0.0539394
0.0556617	-0.00165041	0.0535273
0.055633	0.0212909	0.0583296
0.0577155	0.0118774	0.0593953
0.0562945	-0.00535881	0.0560262
0.055783	0.00268682	0.0516247
0.0574442	0.0118678	0.0575125
0.055549	0.0130642	0.0579378
0.0575916	-0.00740767	0.0579189
0.057513	0.00346575	0.0606503
0.0564519	0.0120861	0.0559433
0.0548844	0.0106549	0.0587928
0.0554769	0.00618849	0.0564893
0.057609	0.00621956	0.0535081
0.056876	0.00608704	0.0583118
0.0565791	0.0230607	0.0578737
0.0555472	0.00931237	0.0621375
0.0566707	0.00111162	0.0583764
0.0574084	0.00472209	0.0645684
0.0574481	0.00519802	0.0546419
0.0556482	0.00637138	0.0614028
0.0566383	0.00727115	0.0592945
0.055207	0.0225757	0.061176
0.054618	0.00934005	0.058026
0.0546396	0.00300043	0.0567138
0.058349	0.0097055	0.0644696
0.0574841	0.0150826	0.0548422
0.0570938	0.0064716	0.0567425
0.0568216	0.00134571	0.0575388
0.0563025	0.0249787	0.0600402
0.0566134	0.0206333	0.0531553
0.057306	0.0212513	0.0567674
0.0558319	0.00748865	0.0574061
0.0568626	0.0242041	0.0593142
0.0552589	-0.000360952	0.0552543
0.0559463	0.0128601	0.0570762
0.0555034	0.0186191	0.0581561
0.0561728	0.0125495	0.0550939
0.0550207	0.00689788	0.0521878
0.0567782	0.00403291	0.0519131
0.0569323	0.00651126	0.0593982
0.0566053	0.0208956	0.0596878
0.0579842	0.0149134	0.0553291
0.0561245	0.00693362	0.059099
0.0559554	0.0140837	0.0562224
0.055549	0.0156023	0.0548503
0.0560935	0.00632732	0.0542011
0.0556211	0.0217955	0.0600467
0.0565081	0.0175938	0.0605969
0.0548819	0.00274783	0.0558908
0.0579485	0.0126227	0.0629748
0.056586	0.00162892	0.057023
0.0570722	0.0139459	0.0597153
0.0569305	-0.00727512	0.0614798
0.0568015	0.00820755	0.0566328
0.0569945	0.00322083	0.0562353
0.0563351	0.0103125	0.0639855
0.0562529	0.0191251	0.0521083
0.0578387	0.010816	0.0579767
0.057137	0.0130849	0.0568158
0.0567265	0.0165729	0.0566092
0.0562848	0.00700977	0.0602748
0.0563912	0.0115181	0.055238
0.0567725	0.00250683	0.0598785
0.0569057	0.000653468	0.0545903
0.0567233	0.00332123	0.0632278
0.0573279	0.0126502	0.0610483
0.0568935	0.019118	0.0569905
0.0565365	0.0112527	0.0561158
0.0554065	0.0120156	0.0585534
0.0553303	0.0038566	0.0587952
0.0572158	0.0118935	0.0514335
0.0563255	0.00855441	0.0622187
0.0572856	0.0137977	0.0611002
0.0571021	0.000701335	0.0584858
0.0570471	0.00489291	0.0593189
0.0561505	0.00965986	0.0551643
0.0564629	0.00420204	0.057041
0.0552769	0.00714582	0.0581323
0.0563661	0.00766301	0.0597109
0.0557205	0.00650773	0.0639267
0.0553864	0.0198734	0.060117
0.0573268	0.00565014	0.0598499
0.0559269	0.0125119	0.0559762
0.0566623	0.0127183	0.0620663
0.0558127	0.00811458	0.0536352
0.0582295	0.00362728	0.0612741
0.0566623	0.00599935	0.0600575
0.0566742	0.00602038	0.0549155
0.0549379	0.0184884	0.0547579
0.0553785	0.0101302	0.057346
0.0574442	0.00967116	0.0591222
0.0564331	0.00674299	0.0579731
0.0545138	0.00580889	0.0589894
0.0565547	0.00921383	0.0624426
0.0561964	0.0103153	0.0525631
0.0558319	0.00828659	0.0596295
0.0574508	0.00184677	0.0656347
0.0556223	-0.00620486	0.0574163
0.0565995	0.00540647	0.0576567
0.0570465	0.00740667	0.058593
0.0566809	0.00545944	0.0574566
0.0557295	0.0123559	0.0609054
0.0562451	0.0179842	0.0559889
0.056103	0.00532281	0.0574363
0.0560696	0.00610842	0.0631953
0.0577064	0.0126221	0.0538946
0.055827	0.00324449	0.0572534
0.056785	0.0122158	0.0606044
0.0560174	0.0056121	0.0597292
0.0557007	-0.00733677	0.0558053
0.0555386	0.0111403	0.055902
0.056512	0.00780992	0.0601161
0.0570256	0.0125838	0.0639451
0.0567188	0.0101349	0.0554918
0.0571989	0.00674686	0.0588463
0.0566834	0.00120691	0.0583005
0.0562579	0.00980848	0.0605467
0.056029	0.0116221	0.063673
0.0562227	0.0100279	0.060045
0.056876	0.00662819	0.0570949
0.0570022	-0.00662429	0.0601521
0.0571133	0.019228	0.0599134
0.0576327	0.00438353	0.0616409
0.0559138	0.00941839	0.0590727
0.0562205	0.00112111	0.0577883
0.0565809	0.00201842	0.0550649
0.0564271	0.0148084	0.0591828
0.0561977	0.0131416	0.0619171
0.0558991	0.00630116	0.062872
0.0552678	0.0103498	0.0626948
0.0573139	0.0196759	0.0582417
0.0557057	-0.00693342	0.061015
0.0569559	0.00646692	0.0580495
0.0563909	0.002887	0.0548413
0.0555288	-0.00761539	0.0630683
0.0558765	0.00527665	0.0567056
0.0575687	0.00457142	0.0563797
0.0570099	-0.00497122	0.0580616
0.0570503	0.00285559	0.0616743
0.0574666	0.0118201	0.054887
0.056587	0.0229824	0.0599912
0.0561479	0.0214313	0.062142
0.0564687	0.0025456	0.0597209
0.0571605	0.0121955	0.0535753
0.0560967	0.0148065	0.0572912
0.0557282	0.00324449	0.0572214
0.0568995	0.0125218	0.0594297
0.0577259	0.0148867	0.0552005
0.057798	0.0103978	0.057616
0.0568597	0.0114884	0.0584707
0.056882	0.011378	0.0577223
0.0564281	0.00320791	0.0574801
0.0560746	0.0093856	0.0594179
0.0564843	0.0230932	0.0607227
0.0563438	-0.00370017	0.0612169
0.0552287	0.00669469	0.0590684
0.0576137	0.0193667	0.055516
0.0561964	0.0199366	0.0580066
0.0564861	0.0123619	0.0602324
0.0565272	0.00777796	0.0610543
0.0573699	0.00618137	0.0582686
0.0559936	0.0109484	0.055334
0.0561744	0.00693172	0.0590797
0.0554317	0.0130842	0.0564226
0.0557282	0.00329573	0.0604753
0.0558472	0.0209253	0.0583719
0.0549857	0.00501546	0.0554387
0.0562246	0.0218842	0.0565632
0.0563924	0.00770938	0.0617876
0.0558031	0.00581025	0.0653512
0.0560834	0.00646116	0.0638768
0.0564856	0.0122425	0.0592768
0.0561957	0.0122683	0.0563394
0.056867	0.0208942	0.0638987
0.0552482	0.0115974	0.0614156
0.0550511	0.00878774	0.0564753
0.0576007	0.00474614	0.06162
0.0549112	0.0114565	0.0559382
0.0579366	-0.00766819	0.0563006
0.0567384	0.0192932	0.0664351
0.055687	0.0119678	0.0549259
0.056477	-0.00576077	0.058826
0.0574521	0.0118719	0.0582622
0.056772	0.0119968	0.0570516
0.0565706	0.00509265	0.0600877
0.0556257	-0.00807007	0.0611148
0.0560893	0.00196492	0.0568801
0.0561865	0.00221606	0.0571475
0.0574572	0.0100736	0.0600918
0.0565791	0.00912863	0.0620233
0.0576949	0.00865727	0.0615817
0.0562071	-0.000555664	0.058535
0.0558963	0.0119231	0.0576796
0.0572819	0.0116178	0.0552497
0.0555097	0.0106774	0.0585969
0.0568968	0.00870144	0.0587875
0.0551612	0.0016925	0.0571057
0.0559032	-0.00589415	0.0605435
0.0568015	0.0154193	0.0615671
0.0569585	0.00150617	0.0566942
0.0560407	0.00800968	0.0564016
0.0547044	-0.00720682	0.0563436
0.0550498	0.0100915	0.0611379
0.0571653	0.0197582	0.0572771
0.056578	0.0112241	0.0552035
0.0558204	0.00860315	0.0585427
0.0566564	0.00214846	0.0554446
0.0571476	-0.00710403	0.0596367
0.0539149	0.00102597	0.0541985
0.0564441	0.010451	0.055787
0.056401	0.015781	0.0574172
0.056726	0.00775881	0.0577397
0.0574912	0.00918305	0.0617559
0.0563351	0.00961033	0.0563777
0.0553326	0.00199058	0.0571884
0.0560418	0.0168783	0.0603637
0.0561302	0.0019451	0.0560699
0.0558991	0.00808878	0.058414
0.0574801	0.00721306	0.0568638
0.0572023	0.0194294	0.0597717
0.0555059	0.0079769	0.0622861
0.0559681	0.0105008	0.0614413
0.0566334	-0.00566511	0.0605612
0.0557367	0.00947904	0.0571848
0.0561884	0.0156514	0.05733
0.0565829	0.0201127	0.0587537
0.0546923	0.0137127	0.0592772
0.0574043	0.00827618	0.0573199
0.0571476	0.00693387	0.0579597
0.056455	0.00198104	0.0591188
0.0555974	0.00423911	0.0609091
0.0584341	0.0121904	0.0606203
0.0562646	0.0126268	0.0491427
0.0560663	0.00771846	0.0556958
0.0574084	0.0109138	0.0555504
0.0564835	-0.00717436	0.0561826
0.0572063	0.00831226	0.0586444
0.0550763	0.0196961	0.0622364
0.0561947	0.0123983	0.0557614
0.0574339	0.00736062	0.0576864
0.0567485	0.00515436	0.0575034
0.054756	0.00248144	0.06032
0.0569292	0.0214543	0.0641504
0.057038	0.0123336	0.0635557
0.0564687	0.00797851	0.061127
0.0578467	0.00896796	0.0560315
0.0559389	0.000981595	0.0554393
0.0577854	0.00645757	0.0566974
0.0561685	0.0222873	0.0570977
0.0564331	-0.00925423	0.0577309
0.0559917	0.0185429	0.0585694
0.0573531	0.0131977	0.0553648
0.0569463	0.00938224	0.0601292
0.0563912	0.00581707	0.0645582
0.0569897	0.00676492	0.0597459
0.0556001	0.0198244	0.0545922
0.0566517	0.0225705	0.0587096
0.056563	0.0125654	0.0578519
0.0580723	0.00653596	0.0669509
0.0557252	0.00460098	0.0559183
0.0574331	0.0194937	0.0559079
0.0570988	0.0198573	0.0601936

## Sheet: Fig.2b
DFT				ML
SRO_Pt-CoCu	SRO_Co-Cu	Relative energy (eV/Atom)		SRO_Pt-CoCu	SRO_Co-Cu	Relative energy (eV/Atom)
-0.33	0.31	-0.00878111		-0.160494	-0.444444	0.0665525
-0.33	0.28	0.0340209		-0.148148	-0.481481	0.071413
-0.22	0.21	0.0456403		0.0740741	-0.703704	0.0937146
-0.22	0.15	0.0496489		-0.17284	-0.45679	0.0678144
-0.11	0.25	0.0517636		-0.185185	-0.444444	0.0678694
-0.11	0.2	0.0524266		-0.0432099	-0.555556	0.0792965
0	-0.06	0.0592126		0.0555556	-0.666667	0.0871003
0	-0.02	0.0623713		-0.123457	-0.506173	0.0743372
0.11	-0.16	0.0726108		0.0555556	-0.666667	0.0875179
0.11	-0.07	0.066861		-0.141975	-0.481481	0.0725257
0.22	-0.3	0.087311		0.166667	-0.765432	0.101349
0.22	-0.16	0.076495		6.16791e-18	-0.62963	0.0814753
0.33	-0.43	0.10355		-0.148148	-0.481481	0.0722282
0.33	-0.36	0.0839031		-0.148148	-0.481481	0.0725625
0.44	-0.43	0.110509		-0.17284	-0.45679	0.0696154
0.44	-0.53	0.109283		0.228395	-0.839506	0.104866
0.56	-0.63	0.116901		0.0740741	-0.703704	0.0927104
0.56	-0.74	0.12556		0.0493827	-0.666667	0.0903832
0.67	-0.7	0.126675		-0.203704	-0.419753	0.0645858
0.67	-0.68	0.12832		0.0740741	-0.703704	0.0937902
0.07	1	0.00375691		-0.123457	-0.506173	0.0744816
0.01	-0.58	0.0901181		-0.037037	-0.580247	0.0790691
-0.03	-0.49	0.0791354		0.259259	-0.876543	0.102986
0.07	1	0.00383955		0.0864198	-0.691358	0.0912446
-0.02	-0.52	0.0846154		-0.185185	-0.444444	0.066194
0.3	1	0.0433113		-0.148148	-0.481481	0.0714348
-0.01	-0.53	0.0858719		0.216049	-0.814815	0.101674
0.06	1	0.00364208		-0.123457	-0.506173	0.074888
-0.04	-0.48	0.0803313		-0.17284	-0.45679	0.0685121
0.31	1	0.0449152		-0.185185	-0.444444	0.0661809
0.5	0.33	0.0815259		-0.12963	-0.493827	0.0749302
0.52	0.41	0.0800542		-0.0185185	-0.604938	0.0808672
0.48	0.41	0.0790952		0.037037	-0.641975	0.0865326
0.49	0.38	0.0791621		0.0740741	-0.703704	0.0932462
0.58	0.33	0.0873379		0.0740741	-0.703704	0.0934739
0.54	0.33	0.0822116		-0.185185	-0.444444	0.0658993
0.56	0.37	0.0944277		0.0308642	-0.641975	0.0840525
0.57	0.33	0.0849249		0.0740741	-0.703704	0.0935429
0.51	0.23	0.0851468		0.0740741	-0.703704	0.0937146
0.57	0.28	0.0833595		0.0493827	-0.666667	0.0899177
0.14	0.6	0.0653774		-0.185185	-0.444444	0.0668934
-0.02	0.7	0.037498		0.0679012	-0.691358	0.093308
0.1	0.37	0.0621272		-0.123457	-0.506173	0.0738358
-0.04	0.88	0.0302482		-0.117284	-0.506173	0.0748839
0.01	0.7	0.0410367		-0.185185	-0.432099	0.0660329
0.12	0.56	0.0620651		-0.037037	-0.580247	0.0826297
-0.01	0.62	0.0431277		0.0802469	-0.703704	0.0937224
-0.01	0.67	0.0368878		-0.160494	-0.45679	0.0706417
-0.01	0.73	0.0372054		0.148148	-0.753086	0.0975301
0.03	0.69	0.0422817		-0.141975	-0.481481	0.0715871
-0.05	-0.04	0.0418486		-0.148148	-0.481481	0.071413
-0.07	-0.09	0.0609605		-0.185185	-0.444444	0.0681951
-0.06	-0.09	0.042618		0.141975	-0.753086	0.0986969
-0.02	-0.11	0.0484216		0.0740741	-0.703704	0.0937146
-0.05	-0.07	0.0616918		-0.166667	-0.45679	0.069148
-0.02	-0.12	0.0476242		-0.148148	-0.481481	0.0722475
-0.03	-0.02	0.0401059		0.0246914	-0.641975	0.0871824
-0.03	-0.06	0.050043		0.00617284	-0.604938	0.0820381
-0.05	-0.07	0.0409824		-0.17284	-0.444444	0.0685063
-0.02	-0.01	0.0548566		0.0432099	-0.654321	0.0912793
-0.1	0.83	0.0229608		0.0308642	-0.62963	0.084849
-0.07	0.68	0.0434034		-0.17284	-0.45679	0.0678267
-0.07	0.65	0.0326287		1.23358e-17	-0.62963	0.0822963
-0.1	0.74	0.0352971		-0.197531	-0.432099	0.0652896
-0.01	0.52	0.0491455		-0.185185	-0.444444	0.0682098
0.05	0.35	0.0512984		-0.148148	-0.481481	0.0714348
-0.12	0.77	0.0352143		-0.12963	-0.493827	0.0744373
-0.05	0.74	0.036766		-0.123457	-0.493827	0.0728626
0.13	0.19	0.0669628		0.0123457	-0.604938	0.08593
0.48	-0.54	0.0779835		-0.123457	-0.506173	0.0755786
0.07	-0.05	0.0765668		-0.123457	-0.506173	0.0738358
-0.06	-0.19	0.0690536		0.0123457	-0.604938	0.0838054
-0.02	-0.32	0.0716896		-0.117284	-0.506173	0.0751207
0	-0.28	0.067866		-0.0987654	-0.518519	0.0757264
0.25	-0.33	0.086286		-0.111111	-0.518519	0.0760825
-0.01	-0.31	0.070265		-0.154321	-0.469136	0.0699524
-0.06	-0.26	0.0680034		-0.123457	-0.506173	0.0750533
0.06	-0.4	0.0804597		-0.0185185	-0.580247	0.0807429
0.07	-0.4	0.0752861		8.22387e-18	-0.62963	0.0824482
-0.07	-0.26	0.0728497		-0.123457	-0.493827	0.0752483
-0.24	0.78	0.0253318		-0.12963	-0.493827	0.0743566
-0.28	0.78	0.0274561		-0.197531	-0.432099	0.0652896
0.43	-0.42	0.0927379		-0.135802	-0.469136	0.0704723
-0.21	0.72	0.0299092		-0.17284	-0.45679	0.0695818
0.67	-0.35	0.122397		-0.0740741	-0.555556	0.0774975
-0.22	0.78	0.028616		-0.111111	-0.493827	0.0741083
0.67	-0.37	0.123471		-0.123457	-0.506173	0.0754429
0.43	-0.43	0.093652		-0.160494	-0.45679	0.0701592
0.33	-0.7	0.103889		-0.0864198	-0.530864	0.0753949
0.56	0.48	0.0550523		-0.185185	-0.444444	0.0658993
				-0.117284	-0.493827	0.0716155
				-0.148148	-0.481481	0.0722475
				-0.123457	-0.506173	0.0737418
				-0.0864198	-0.530864	0.0765649
				-0.203704	-0.419753	0.0628097
				-0.0740741	-0.518519	0.0787335
				-0.154321	-0.45679	0.0692033
				-0.111111	-0.518519	0.0755981
				-0.0185185	-0.555556	0.0801413
				-0.148148	-0.481481	0.0722282
				-0.197531	-0.432099	0.0663829
				-0.203704	-0.419753	0.0646712
				-0.197531	-0.432099	0.0665274
				-0.166667	-0.432099	0.0676937
				-0.141975	-0.419753	0.0663105
				-0.104938	-0.444444	0.074646
				-0.179012	-0.407407	0.064758
				-0.166667	-0.444444	0.0693619
				-0.185185	-0.444444	0.0681048
				-0.185185	-0.444444	0.0661809
				-0.17284	-0.444444	0.0689651
				-0.185185	-0.444444	0.0668934
				-0.154321	-0.444444	0.0692746
				-0.191358	-0.432099	0.0654272
				-0.166667	-0.444444	0.0688281
				-0.222222	-0.407407	0.0631319
				-0.203704	-0.407407	0.0635961
				-0.185185	-0.444444	0.0681048
				-0.166667	-0.432099	0.0669951
				-0.166667	-0.444444	0.068123
				-0.222222	-0.333333	0.0551479
				-0.228395	-0.333333	0.053936
				-0.234568	-0.333333	0.0548037
				-0.216049	-0.333333	0.0570554
				-0.185185	-0.333333	0.0620895
				-0.234568	-0.333333	0.0541574
				-0.222222	-0.333333	0.0545235
				-0.222222	-0.333333	0.0575369
				-0.240741	-0.333333	0.0549549
				-0.222222	-0.333333	0.0571357
				-0.246914	-0.333333	0.0541407
				-0.234568	-0.333333	0.0556284
				-0.222222	-0.333333	0.0567986
				-0.234568	-0.333333	0.0537521
				-0.228395	-0.333333	0.0552039
				-0.228395	-0.333333	0.055845
				-0.222222	-0.333333	0.0571321
				-0.234568	-0.333333	0.0575974
				-0.197531	-0.333333	0.0580061
				-0.246914	-0.333333	0.0520112
				-0.265432	-0.222222	0.043478
				-0.253086	-0.222222	0.0440922
				-0.259259	-0.222222	0.0456199
				-0.277778	-0.222222	0.0411696
				-0.271605	-0.222222	0.0441228
				-0.259259	-0.222222	0.0415246
				-0.290123	-0.222222	0.0388843
				-0.265432	-0.222222	0.0400637
				-0.271605	-0.222222	0.03933
				-0.222222	-0.222222	0.0493648
				-0.234568	-0.222222	0.0477738
				-0.259259	-0.222222	0.0426411
				-0.222222	-0.222222	0.0476524
				-0.228395	-0.222222	0.0510317
				-0.265432	-0.222222	0.0436438
				-0.271605	-0.222222	0.0401468
				-0.271605	-0.222222	0.0390961
				-0.271605	-0.222222	0.0402544
				-0.228395	-0.222222	0.0477464
				-0.259259	-0.222222	0.0434177
				-0.277778	-0.111111	0.0330772
				-0.283951	-0.0987654	0.0332822
				-0.271605	-0.111111	0.0350663
				-0.271605	-0.111111	0.0321128
				-0.277778	-0.111111	0.036725
				-0.296296	-0.111111	0.0331931
				-0.296296	-0.0987654	0.0312888
				-0.277778	-0.111111	0.0339418
				-0.302469	-0.111111	0.0307886
				-0.240741	-0.111111	0.0393219
				-0.246914	-0.111111	0.0388553
				-0.246914	-0.111111	0.0399886
				-0.290123	-0.111111	0.032752
				-0.246914	-0.111111	0.0389595
				-0.314815	-0.111111	0.0273614
				-0.277778	-0.111111	0.0326287
				-0.265432	-0.111111	0.0355472
				-0.246914	-0.111111	0.0434511
				-0.234568	-0.111111	0.0437074
				-0.314815	-0.111111	0.0288831
				-0.277778	2.05597e-17	0.0117168
				-0.271605	2.87836e-17	0.0301009
				-0.271605	2.46716e-17	0.0289661
				-0.265432	1.64477e-17	0.0304815
				-0.253086	2.87836e-17	0.0324482
				-0.271605	2.87836e-17	0.0318477
				-0.290123	2.46716e-17	0.0278261
				-0.290123	3.28955e-17	0.0202204
				-0.283951	1.64477e-17	0.0294557
				-0.314815	1.64477e-17	0.0221427
				-0.296296	1.23358e-17	0.0257763
				-0.302469	2.46716e-17	0.0254725
				-0.265432	3.28955e-17	0.0281947
				-0.290123	2.05597e-17	0.0171967
				-0.290123	1.64477e-17	0.0288111
				-0.296296	1.64477e-17	0.00979949
				-0.296296	2.87836e-17	0.026628
				-0.259259	1.64477e-17	0.0338619
				-0.283951	3.28955e-17	0.024214
				-0.302469	1.23358e-17	0.0263813
				-0.283951	0.111111	0.0212423
				-0.302469	0.111111	0.0200416
				-0.308642	0.111111	0.0195902
				-0.314815	0.111111	0.0194285
				-0.277778	0.111111	0.0220254
				-0.290123	0.111111	0.0162063
				-0.246914	0.111111	0.0290009
				-0.314815	0.111111	0.0183223
				-0.314815	0.111111	0.000659314
				-0.296296	0.111111	0.0172706
				-0.277778	0.111111	0.0224956
				-0.314815	0.111111	0.0196879
				-0.308642	0.123457	0.0187663
				-0.283951	0.111111	0.025924
				-0.296296	0.111111	0.0122176
				-0.296296	0.111111	0.025358
				-0.283951	0.111111	0.0235985
				-0.314815	0.111111	-0.00194625
				-0.271605	0.111111	0.0269931
				-0.290123	0.123457	0.0219165
				-0.277778	0.222222	0.0128277
				-0.314815	0.222222	0.0128306
				-0.296296	0.222222	0.0117358
				-0.333333	0.209877	0.0132366
				-0.283951	0.222222	0.018578
				-0.314815	0.222222	0.014525
				-0.308642	0.222222	0.0150991
				-0.296296	0.222222	0.0193436
				-0.296296	0.222222	0.0254221
				-0.314815	0.222222	0.0158545
				-0.296296	0.222222	0.0194499
				-0.290123	0.222222	0.0149323
				-0.296296	0.222222	0.021149
				-0.302469	0.222222	0.017784
				-0.290123	0.222222	0.0137399
				-0.296296	0.222222	0.0221465
				-0.302469	0.222222	0.0198072
				-0.271605	0.222222	0.023481
				-0.296296	0.222222	0.00879784
				-0.314815	0.222222	-0.000780589
				-0.296296	0.333333	0.0201024
				-0.296296	0.333333	0.000141242
				-0.314815	0.333333	0.0130519
				-0.265432	0.333333	0.0263544
				-0.283951	0.333333	0.0170152
				-0.271605	0.333333	0.0186166
				-0.290123	0.333333	0.0185596
				-0.333333	0.333333	0.0092974
				-0.265432	0.333333	0.0185293
				-0.296296	0.333333	0.0207154
				-0.290123	0.333333	0.0121709
				-0.296296	0.333333	0.00990908
				-0.271605	0.333333	0.0217777
				-0.296296	0.333333	0.0181069
				-0.314815	0.333333	0.0117898
				-0.333333	0.333333	0.0109787
				-0.271605	0.333333	0.0172242
				-0.277778	0.333333	0.0160429
				-0.314815	0.333333	-0.00336072
				-0.283951	0.333333	0.00650782
				-0.283951	0.444444	0.0203753
				-0.277778	0.444444	0.0227142
				-0.283951	0.444444	0.0101572
				-0.314815	0.444444	-0.00497233
				-0.265432	0.444444	0.0185663
				-0.290123	0.444444	0.0145182
				-0.265432	0.444444	0.022332
				-0.333333	0.432099	0.00941785
				-0.296296	0.444444	0.00812987
				-0.290123	0.444444	0.0112882
				-0.271605	0.444444	0.0174225
				-0.277778	0.444444	0.0205704
				-0.333333	0.432099	0.0108959
				-0.290123	0.444444	0.0120549
				-0.259259	0.444444	0.0166513
				-0.283951	0.444444	0.0148372
				-0.314815	0.444444	0.0093507
				-0.296296	0.444444	0.016244
				-0.296296	0.444444	0.0084414
				-0.333333	0.432099	-0.0104607
				-0.290123	0.555556	0.0157376
				-0.296296	0.555556	0.0138202
				-0.283951	0.555556	0.0119385
				-0.271605	0.555556	0.0131879
				-0.296296	0.555556	0.015659
				-0.271605	0.555556	0.0185049
				-0.333333	0.555556	0.00653852
				-0.296296	0.555556	0.00677383
				-0.296296	0.555556	0.0153308
				-0.308642	0.555556	0.00903551
				-0.259259	0.555556	0.0149629
				-0.290123	0.555556	0.00298787
				-0.259259	0.555556	0.0171517
				-0.333333	0.555556	0.00613391
				-0.296296	0.555556	0.0130109
				-0.296296	0.555556	0.0134299
				-0.290123	0.555556	0.0129037
				-0.271605	0.555556	0.0129468
				-0.265432	0.555556	0.0111796
				-0.296296	0.555556	0.0112499
				-0.314815	0.666667	0.0070538
				-0.314815	0.666667	0.00844276
				-0.277778	0.666667	0.00315111
				-0.265432	0.666667	0.0147774
				-0.333333	0.654321	0.00450321
				-0.290123	0.666667	0.00917315
				-0.333333	0.654321	0.00515002
				-0.283951	0.666667	0.0030697
				-0.259259	0.666667	0.011178
				-0.283951	0.666667	0.00930397
				-0.302469	0.666667	0.00973411
				-0.296296	0.666667	0.0115061
				-0.296296	0.666667	0.00914852
				-0.253086	0.666667	0.0170778
				-0.259259	0.666667	0.016742
				-0.308642	0.666667	-0.00989134
				-0.333333	0.654321	0.00581343
				-0.283951	0.666667	0.00607918
				-0.296296	0.666667	0.012764
				-0.277778	0.666667	0.0079858
				-0.283951	0.777778	0.00559562
				-0.271605	0.777778	0.00494874
				-0.308642	0.777778	0.00759062
				-0.290123	0.777778	0.00110988
				-0.308642	0.765432	-0.00763384
				-0.277778	0.777778	0.00953621
				-0.271605	0.777778	0.00675453
				-0.265432	0.777778	0.0144087
				-0.228395	0.777778	0.0198758
				-0.277778	0.777778	0.00177704
				-0.265432	0.777778	0.0140208
				-0.259259	0.777778	0.0156798
				-0.271605	0.777778	0.00481961
				-0.290123	0.777778	0.0104952
				-0.265432	0.777778	0.00822254
				-0.271605	0.777778	0.00453115
				-0.265432	0.777778	0.00832222
				-0.283951	0.777778	0.0118736
				-0.265432	0.777778	0.011669
				-0.271605	0.777778	0.0083052
				-0.253086	0.888889	0.0135187
				-0.265432	0.888889	0.0114496
				-0.246914	0.888889	0.0156055
				-0.253086	0.888889	0.0140896
				-0.253086	0.888889	0.014117
				-0.265432	0.888889	0.00712179
				-0.228395	0.888889	0.014419
				-0.246914	0.888889	0.0162718
				-0.222222	0.888889	0.0176965
				-0.246914	0.888889	0.00909653
				-0.203704	0.888889	0.0148589
				-0.308642	0.888889	-0.0126925
				-0.246914	0.876543	0.00779013
				-0.253086	0.888889	0.00902643
				-0.259259	0.876543	0.00224048
				-0.216049	0.888889	0.0157099
				-0.240741	0.888889	0.0124905
				-0.246914	0.876543	0.00956582
				-0.203704	0.888889	0.0160845
				-0.240741	0.888889	0.0138643
				-0.191358	0.987654	0.0192521
				-0.209877	0.987654	0.0164319
				-0.234568	1	0.00746043
				-0.228395	0.938272	0.0113564
				-0.203704	0.975309	0.0175245
				-0.185185	0.975309	0.0162581
				-0.265432	0.962963	-0.00310683
				-0.191358	1	0.015839
				-0.160494	0.975309	0.0171993
				-0.185185	0.950617	0.0103338
				-0.166667	0.975309	0.0155034
				-0.191358	1	0.0161863
				-0.17284	0.975309	0.0189289
				-0.197531	1	0.0155664
				-0.209877	0.975309	0.0154809
				-0.185185	0.975309	0.0187174
				-0.191358	0.962963	0.0148128
				-0.216049	0.975309	0.0158363
				-0.216049	0.987654	0.0165063
				-0.209877	0.987654	0.0161857
				0.0802469	-0.703704	0.0941946
				0.0740741	-0.703704	0.0937902
				-0.12963	-0.493827	0.0730779
				0.0740741	-0.703704	0.0932462
				-0.111111	-0.518519	0.0747276
				-0.0987654	-0.518519	0.0751919
				-0.185185	-0.444444	0.068062
				-0.185185	-0.444444	0.068266
				-0.037037	-0.592593	0.0803321
				-0.148148	-0.481481	0.0726978
				0.179012	-0.790123	0.0984011
				0.0802469	-0.691358	0.0936874
				-0.12963	-0.493827	0.0740093
				-0.104938	-0.506173	0.0748845
				-0.0555556	-0.530864	0.0788004
				0.179012	-0.790123	0.0965516
				-0.17284	-0.45679	0.0677711
				-0.141975	-0.481481	0.0717985
				0.0802469	-0.703704	0.0937873
				-0.160494	-0.469136	0.0713626
				0.00617284	-0.62963	0.0838977
				0.203704	-0.82716	0.0982346
				0.0555556	-0.666667	0.0883611
				-0.0864198	-0.530864	0.0770027
				0.0802469	-0.691358	0.0937008
				-0.00617284	-0.604938	0.0820343
				-0.160494	-0.469136	0.071161
				-0.0555556	-0.54321	0.0770651
				-0.141975	-0.481481	0.0709791
				-0.111111	-0.518519	0.0757724
				-0.148148	-0.481481	0.0714348
				-0.0555556	-0.567901	0.0803757
				-0.141975	-0.481481	0.0717619
				-0.148148	-0.469136	0.0723244
				-0.148148	-0.481481	0.0722475
				-0.160494	-0.45679	0.0697876
				-0.154321	-0.469136	0.071661
				0.160494	-0.777778	0.0997388
				-0.148148	-0.481481	0.0697741
				-0.141975	-0.481481	0.0727146
				-0.12963	-0.493827	0.0730233
				0.0740741	-0.703704	0.0933207
				-0.141975	-0.481481	0.0696321
				-0.141975	-0.481481	0.0728404
				0.0679012	-0.666667	0.0929123
				-0.197531	-0.432099	0.0663829
				-0.185185	-0.444444	0.0665121
				0.0740741	-0.691358	0.0919936
				0.0617284	-0.679012	0.0924967
				0.141975	-0.740741	0.0954775
				0.148148	-0.753086	0.099085
				-0.141975	-0.481481	0.0730168
				0.117284	-0.728395	0.0950472
				0.0617284	-0.679012	0.0925469
				0.0185185	-0.641975	0.085821
				-0.141975	-0.469136	0.0703518
				-0.12963	-0.493827	0.0745258
				-0.197531	-0.419753	0.0633039
				0.0740741	-0.691358	0.093348
				0.104938	-0.716049	0.0927778
				-0.179012	-0.444444	0.0687939
				0.0432099	-0.654321	0.0913489
				-0.0617284	-0.555556	0.0795104
				0.0493827	-0.654321	0.0883652
				-0.12963	-0.493827	0.0747859
				-0.135802	-0.481481	0.0713678
				-0.135802	-0.481481	0.0737717
				-0.160494	-0.45679	0.0688544
				2.05597e-17	-0.62963	0.0836835
				0.037037	-0.641975	0.0879251
				-0.17284	-0.45679	0.0685121
				0.0555556	-0.666667	0.0913609
				0.00617284	-0.617284	0.0838599
				0.00617284	-0.604938	0.0841623
				0.037037	-0.641975	0.0874972
				-0.141975	-0.481481	0.0721147
				-0.185185	-0.444444	0.068062
				0.0493827	-0.641975	0.0861461
				-0.179012	-0.444444	0.0685524
				-0.185185	-0.444444	0.0668934
				-0.135802	-0.481481	0.0732646
				-0.123457	-0.493827	0.074141
				-0.123457	-0.506173	0.0735764
				-0.0740741	-0.54321	0.0776199
				-0.141975	-0.481481	0.0730943
				-0.12963	-0.493827	0.0737454
				-0.123457	-0.469136	0.0719834
				-0.0925926	-0.530864	0.0757145
				-0.160494	-0.469136	0.0684175
				-0.148148	-0.481481	0.0697741
				-0.135802	-0.481481	0.0745977
				-0.191358	-0.419753	0.0646717
				-0.197531	-0.432099	0.0652896
				-0.123457	-0.506173	0.0744224
				-0.17284	-0.45679	0.0695818
				-0.0432099	-0.555556	0.077588
				-0.0864198	-0.518519	0.0757234
				-0.0493827	-0.54321	0.0773641
				-0.0740741	-0.555556	0.0791922
				-0.185185	-0.444444	0.068266
				-0.185185	-0.444444	0.0681951
				-0.197531	-0.432099	0.0665274
				-0.17284	-0.444444	0.0685055
				-0.17284	-0.444444	0.068226
				-0.197531	-0.432099	0.0663829
				-0.166667	-0.444444	0.0668393
				-0.148148	-0.432099	0.06916
				-0.166667	-0.444444	0.0693642
				-0.197531	-0.432099	0.0663829
				-0.185185	-0.444444	0.0661809
				-0.185185	-0.432099	0.0661636
				-0.185185	-0.444444	0.0681048
				-0.197531	-0.432099	0.0665274
				-0.17284	-0.432099	0.0651263
				-0.185185	-0.432099	0.0649889
				-0.191358	-0.432099	0.0671303
				-0.166667	-0.444444	0.0689572
				-0.17284	-0.444444	0.0693449
				-0.166667	-0.444444	0.0684817
				-0.166667	-0.444444	0.0687897
				-0.222222	-0.333333	0.0560206
				-0.222222	-0.333333	0.0592811
				-0.222222	-0.333333	0.0557613
				-0.222222	-0.333333	0.0572091
				-0.222222	-0.333333	0.0571355
				-0.203704	-0.333333	0.0621525
				-0.222222	-0.333333	0.0533663
				-0.222222	-0.333333	0.0570418
				-0.222222	-0.333333	0.0568135
				-0.222222	-0.333333	0.0559089
				-0.222222	-0.333333	0.0567263
				-0.216049	-0.333333	0.0573419
				-0.222222	-0.333333	0.0560203
				-0.222222	-0.333333	0.0540359
				-0.222222	-0.333333	0.054233
				-0.222222	-0.333333	0.0551792
				-0.222222	-0.333333	0.054549
				-0.222222	-0.333333	0.0586174
				-0.222222	-0.333333	0.0577589
				-0.222222	-0.333333	0.0571343
				-0.222222	-0.222222	0.048972
				-0.222222	-0.222222	0.046356
				-0.222222	-0.222222	0.0489384
				-0.222222	-0.222222	0.0507152
				-0.222222	-0.222222	0.0474332
				-0.222222	-0.222222	0.0481802
				-0.222222	-0.222222	0.0486495
				-0.222222	-0.222222	0.0485052
				-0.222222	-0.222222	0.0509902
				-0.222222	-0.222222	0.0493223
				-0.222222	-0.222222	0.0476536
				-0.222222	-0.222222	0.0458883
				-0.222222	-0.222222	0.0471634
				-0.222222	-0.222222	0.0456284
				-0.222222	-0.222222	0.0492915
				-0.222222	-0.222222	0.0474773
				-0.222222	-0.222222	0.0495781
				-0.222222	-0.222222	0.0508028
				-0.222222	-0.222222	0.0509641
				-0.222222	-0.222222	0.0497466
				-0.222222	-0.111111	0.044263
				-0.222222	-0.111111	0.0438544
				-0.222222	-0.111111	0.0453479
				-0.222222	-0.111111	0.044116
				-0.222222	-0.111111	0.044809
				-0.222222	-0.111111	0.0431251
				-0.222222	-0.111111	0.040908
				-0.222222	-0.111111	0.0438673
				-0.222222	-0.111111	0.043593
				-0.222222	-0.111111	0.0435915
				-0.222222	-0.111111	0.041302
				-0.222222	-0.111111	0.0434415
				-0.222222	-0.111111	0.0427717
				-0.222222	-0.111111	0.0434034
				-0.222222	-0.111111	0.0417423
				-0.222222	-0.111111	0.0393963
				-0.222222	-0.111111	0.0427549
				-0.222222	-0.111111	0.0430371
				-0.222222	-0.111111	0.0409063
				-0.222222	-0.111111	0.0418469
				-0.222222	0	0.0350683
				-0.222222	4.11194e-18	0.03774
				-0.222222	8.22387e-18	0.0382133
				-0.222222	4.11194e-18	0.0354756
				-0.222222	4.11194e-18	0.0342039
				-0.222222	8.22387e-18	0.0356117
				-0.222222	8.22387e-18	0.0378397
				-0.222222	0	0.031994
				-0.222222	8.22387e-18	0.0383191
				-0.222222	4.11194e-18	0.0394666
				-0.222222	0	0.0389779
				-0.222222	8.22387e-18	0.0397431
				-0.222222	4.11194e-18	0.0379949
				-0.222222	4.11194e-18	0.0385271
				-0.222222	0	0.0382113
				-0.222222	4.11194e-18	0.0361349
				-0.222222	0	0.0393656
				-0.222222	8.22387e-18	0.0372875
				-0.222222	4.11194e-18	0.0338846
				-0.222222	1.23358e-17	0.0395401
				-0.222222	0.111111	0.0347742
				-0.222222	0.111111	0.0328715
				-0.222222	0.111111	0.0312216
				-0.222222	0.111111	0.0327273
				-0.222222	0.111111	0.0347967
				-0.222222	0.111111	0.0329427
				-0.222222	0.111111	0.0296055
				-0.222222	0.111111	0.0364341
				-0.222222	0.111111	0.028565
				-0.222222	0.111111	0.0377311
				-0.222222	0.111111	0.0372185
				-0.222222	0.111111	0.0349855
				-0.222222	0.111111	0.0344121
				-0.222222	0.111111	0.0349753
				-0.222222	0.111111	0.0352156
				-0.222222	0.111111	0.034248
				-0.222222	0.111111	0.0309505
				-0.222222	0.111111	0.033507
				-0.222222	0.111111	0.0353275
				-0.222222	0.111111	0.0394587
				-0.222222	0.222222	0.0354162
				-0.222222	0.222222	0.0312123
				-0.222222	0.222222	0.033062
				-0.222222	0.222222	0.0319065
				-0.222222	0.222222	0.0350731
				-0.222222	0.222222	0.0293618
				-0.222222	0.222222	0.0287302
				-0.222222	0.222222	0.0262821
				-0.222222	0.222222	0.0340177
				-0.222222	0.222222	0.0316624
				-0.222222	0.222222	0.0317042
				-0.222222	0.222222	0.0319216
				-0.222222	0.222222	0.0347861
				-0.222222	0.222222	0.0328209
				-0.222222	0.222222	0.0317859
				-0.222222	0.222222	0.0347984
				-0.222222	0.222222	0.0336457
				-0.222222	0.222222	0.0313754
				-0.222222	0.222222	0.0303932
				-0.222222	0.222222	0.0336174
				-0.222222	0.333333	0.0292474
				-0.222222	0.333333	0.0303342
				-0.222222	0.333333	0.0270163
				-0.222222	0.333333	0.0278029
				-0.222222	0.333333	0.0318644
				-0.222222	0.333333	0.0290389
				-0.222222	0.333333	0.0293655
				-0.222222	0.333333	0.0287599
				-0.222222	0.333333	0.0236662
				-0.222222	0.333333	0.03067
				-0.222222	0.333333	0.0278575
				-0.222222	0.333333	0.0299558
				-0.222222	0.333333	0.029499
				-0.222222	0.333333	0.0302868
				-0.222222	0.333333	0.0251172
				-0.222222	0.333333	0.0321135
				-0.222222	0.333333	0.0302032
				-0.222222	0.333333	0.0288647
				-0.222222	0.333333	0.0295382
				-0.222222	0.333333	0.0276719
				-0.222222	0.444444	0.0281535
				-0.222222	0.444444	0.0262149
				-0.222222	0.444444	0.029756
				-0.222222	0.444444	0.0285722
				-0.222222	0.444444	0.026256
				-0.222222	0.444444	0.025437
				-0.222222	0.444444	0.0248697
				-0.222222	0.444444	0.0279412
				-0.222222	0.444444	0.0250008
				-0.222222	0.444444	0.0274252
				-0.222222	0.444444	0.0220044
				-0.222222	0.444444	0.0288902
				-0.222222	0.444444	0.0259819
				-0.222222	0.444444	0.024004
				-0.222222	0.444444	0.024456
				-0.222222	0.444444	0.0272622
				-0.222222	0.444444	0.0266454
				-0.222222	0.444444	0.0291909
				-0.222222	0.444444	0.0274813
				-0.222222	0.444444	0.0261312
				-0.222222	0.555556	0.0242385
				-0.222222	0.555556	0.0223737
				-0.222222	0.555556	0.022732
				-0.222222	0.555556	0.0239206
				-0.222222	0.555556	0.0238848
				-0.222222	0.555556	0.0235959
				-0.222222	0.555556	0.0225718
				-0.222222	0.555556	0.022453
				-0.222222	0.555556	0.0260422
				-0.222222	0.555556	0.0253199
				-0.222222	0.555556	0.0220811
				-0.222222	0.555556	0.0237963
				-0.222222	0.555556	0.0233898
				-0.222222	0.555556	0.0285521
				-0.222222	0.555556	0.0227067
				-0.222222	0.555556	0.0258971
				-0.222222	0.555556	0.0238793
				-0.222222	0.555556	0.0222625
				-0.222222	0.555556	0.0253376
				-0.222222	0.555556	0.0228392
				-0.222222	0.666667	0.0203272
				-0.222222	0.666667	0.0219464
				-0.222222	0.666667	0.0198217
				-0.222222	0.666667	0.021237
				-0.222222	0.666667	0.023588
				-0.222222	0.666667	0.0171555
				-0.222222	0.666667	0.0236841
				-0.222222	0.666667	0.0241873
				-0.222222	0.666667	0.0220419
				-0.222222	0.666667	0.0230723
				-0.222222	0.666667	0.0186002
				-0.222222	0.666667	0.0193662
				-0.222222	0.666667	0.0213437
				-0.222222	0.666667	0.023435
				-0.222222	0.666667	0.021841
				-0.222222	0.666667	0.0214402
				-0.222222	0.666667	0.020683
				-0.222222	0.666667	0.0211896
				-0.222222	0.666667	0.0227242
				-0.222222	0.666667	0.0211576
				-0.222222	0.777778	0.0166229
				-0.222222	0.777778	0.0165361
				-0.216049	0.777778	0.0180443
				-0.222222	0.777778	0.0179983
				-0.222222	0.777778	0.0145422
				-0.222222	0.777778	0.0191222
				-0.222222	0.777778	0.0185966
				-0.222222	0.777778	0.0169998
				-0.222222	0.777778	0.0182039
				-0.222222	0.777778	0.019433
				-0.222222	0.777778	0.01779
				-0.222222	0.777778	0.0164358
				-0.222222	0.777778	0.019524
				-0.222222	0.777778	0.018994
				-0.222222	0.777778	0.0158539
				-0.222222	0.777778	0.0137695
				-0.222222	0.777778	0.0159982
				-0.222222	0.777778	0.018482
				-0.222222	0.777778	0.0206043
				-0.222222	0.777778	0.0193196
				-0.222222	0.888889	0.0119307
				-0.222222	0.888889	0.0161793
				-0.222222	0.888889	0.0173938
				-0.216049	0.888889	0.0167047
				-0.216049	0.888889	0.0150135
				-0.222222	0.888889	0.0126025
				-0.222222	0.888889	0.0177398
				-0.209877	0.888889	0.0154908
				-0.222222	0.888889	0.00954504
				-0.222222	0.888889	0.0171488
				-0.222222	0.888889	0.0163957
				-0.222222	0.888889	0.0116038
				-0.222222	0.888889	0.0105484
				-0.222222	0.888889	0.00951646
				-0.222222	0.888889	0.0168392
				-0.222222	0.888889	0.0170263
				-0.222222	0.888889	0.0186918
				-0.216049	0.888889	0.0202813
				-0.222222	0.888889	0.0167456
				-0.222222	0.888889	0.0167669
				-0.191358	0.975309	0.0141321
				-0.191358	0.987654	0.0176858
				-0.222222	1	0.00287022
				-0.216049	1	0.015398
				-0.197531	0.876543	0.01381
				-0.222222	0.962963	0.00572856
				-0.209877	0.962963	0.0142636
				-0.216049	0.950617	0.0169499
				-0.209877	0.975309	0.0155437
				-0.222222	1	0.00189578
				-0.222222	1	0.00235826
				-0.166667	0.962963	0.0172079
				-0.216049	1	0.0156498
				-0.203704	0.975309	0.0171237
				-0.222222	0.938272	0.00934091
				-0.209877	0.975309	0.0165135
				-0.203704	0.950617	0.0129671
				-0.209877	1	0.0161665
				-0.216049	0.938272	0.015004
				-0.216049	0.91358	0.0101327
				0.0679012	-0.691358	0.0928931
				-0.0246914	-0.580247	0.0831352
				0.0617284	-0.679012	0.0922098
				0.0617284	-0.679012	0.0913057
				-0.0925926	-0.518519	0.0727737
				0.395062	-0.975309	0.117396
				0.148148	-0.777778	0.0982268
				-0.104938	-0.506173	0.0732773
				-0.0740741	-0.555556	0.0774975
				0.154321	-0.765432	0.0972018
				-0.0925926	-0.518519	0.0768079
				0.0740741	-0.703704	0.0932462
				-0.0617284	-0.555556	0.0785205
				0.0925926	-0.703704	0.0933988
				-0.111111	-0.518519	0.0760443
				0.308642	-0.91358	0.111405
				0.154321	-0.765432	0.0981191
				0.0864198	-0.703704	0.0938357
				-0.104938	-0.506173	0.0744685
				-0.0740741	-0.530864	0.0758283
				0.0123457	-0.62963	0.0833927
				-0.0740741	-0.555556	0.0774975
				-0.0987654	-0.493827	0.0748506
				-0.104938	-0.506173	0.0748793
				-0.111111	-0.493827	0.0741516
				-0.111111	-0.506173	0.0758305
				0.0740741	-0.703704	0.0937146
				-0.104938	-0.506173	0.0749573
				6.16791e-18	-0.617284	0.0835304
				-0.104938	-0.506173	0.0775531
				-0.111111	-0.506173	0.0755832
				-0.111111	-0.518519	0.0757724
				0.179012	-0.790123	0.101706
				4.11194e-18	-0.62963	0.0814753
				-0.111111	-0.518519	0.0764335
				0.222222	-0.851852	0.0993466
				0.0123457	-0.617284	0.0844783
				-0.104938	-0.518519	0.0745364
				0.117284	-0.728395	0.0954736
				0.160494	-0.777778	0.0997397
				-0.0679012	-0.54321	0.077976
				-0.111111	-0.506173	0.074699
				0.141975	-0.753086	0.0975028
				-0.111111	-0.506173	0.0754317
				-0.0925926	-0.506173	0.0756814
				-0.0987654	-0.506173	0.0731344
				0.0679012	-0.691358	0.093023
				-0.0555556	-0.555556	0.0775567
				-0.117284	-0.506173	0.0760161
				0.148148	-0.753086	0.0982503
				0.148148	-0.753086	0.0962024
				-0.0864198	-0.506173	0.0737265
				0.0679012	-0.691358	0.092673
				-0.0246914	-0.592593	0.0814924
				0.00617284	-0.617284	0.0839774
				0.166667	-0.777778	0.0988811
				0.17284	-0.777778	0.0954906
				-0.037037	-0.580247	0.0797442
				-0.111111	-0.481481	0.0762178
				-0.0925926	-0.530864	0.0773815
				-0.104938	-0.506173	0.0753662
				-0.0987654	-0.518519	0.0757027
				-0.0864198	-0.518519	0.0756879
				2.67276e-17	-0.62963	0.0831587
				0	-0.62963	0.0834675
				-0.0679012	-0.555556	0.0793587
				-0.0987654	-0.518519	0.0740739
				-0.0740741	-0.555556	0.0782154
				-0.0925926	-0.518519	0.0757987
				-0.111111	-0.506173	0.0764854
				0.0432099	-0.654321	0.0907702
				-0.0987654	-0.506173	0.0743769
				-0.0308642	-0.567901	0.0832189
				0.0555556	-0.666667	0.0913034
				-0.104938	-0.518519	0.0743309
				-0.0185185	-0.580247	0.0857407
				-0.0617284	-0.555556	0.0780509
				-0.104938	-0.518519	0.0777224
				-0.0864198	-0.506173	0.0753859
				-0.104938	-0.518519	0.0751721
				-0.111111	-0.506173	0.0744884
				-0.104938	-0.506173	0.0746835
				-0.0432099	-0.530864	0.0800232
				-0.0679012	-0.530864	0.0762113
				-0.0679012	-0.506173	0.0803568
				-0.111111	-0.493827	0.0747031
				-0.0740741	-0.555556	0.0791922
				-0.111111	-0.518519	0.0755981
				-0.104938	-0.506173	0.0758543
				-0.0987654	-0.506173	0.073155
				-0.104938	-0.506173	0.0748023
				-0.0925926	-0.530864	0.0752634
				-0.0987654	-0.506173	0.0732003
				-0.0617284	-0.555556	0.079343
				-0.111111	-0.518519	0.0757724
				-0.0864198	-0.518519	0.0761262
				-0.0925926	-0.493827	0.0725148
				-0.0740741	-0.518519	0.0760877
				-0.0740741	-0.518519	0.0760609
				-0.104938	-0.518519	0.0747853
				-0.111111	-0.444444	0.0698922
				-0.111111	-0.444444	0.0729456
				-0.111111	-0.444444	0.0729848
				-0.111111	-0.444444	0.0683661
				-0.111111	-0.444444	0.0708262
				-0.111111	-0.444444	0.0698623
				-0.111111	-0.444444	0.071474
				-0.111111	-0.444444	0.0701391
				-0.111111	-0.444444	0.069996
				-0.111111	-0.444444	0.0712192
				-0.111111	-0.444444	0.0727002
				-0.111111	-0.444444	0.074469
				-0.111111	-0.444444	0.0700985
				-0.111111	-0.444444	0.0746827
				-0.111111	-0.444444	0.072135
				-0.111111	-0.444444	0.0731175
				-0.111111	-0.444444	0.0721335
				-0.111111	-0.444444	0.0709854
				-0.111111	-0.444444	0.0711477
				-0.111111	-0.444444	0.0721329
				-0.111111	-0.333333	0.0667232
				-0.111111	-0.333333	0.0630731
				-0.111111	-0.333333	0.063852
				-0.111111	-0.333333	0.0626539
				-0.111111	-0.333333	0.0648374
				-0.111111	-0.333333	0.06431
				-0.111111	-0.333333	0.0641298
				-0.111111	-0.333333	0.0641613
				-0.111111	-0.333333	0.0646641
				-0.111111	-0.333333	0.0631979
				-0.111111	-0.333333	0.0655918
				-0.111111	-0.333333	0.064117
				-0.111111	-0.333333	0.0616763
				-0.111111	-0.333333	0.0643178
				-0.111111	-0.333333	0.0654793
				-0.111111	-0.333333	0.0647628
				-0.111111	-0.333333	0.0668774
				-0.111111	-0.333333	0.0653679
				-0.111111	-0.333333	0.0643104
				-0.111111	-0.333333	0.0644764
				-0.111111	-0.222222	0.0604274
				-0.111111	-0.222222	0.0600095
				-0.111111	-0.222222	0.0572863
				-0.111111	-0.222222	0.0575845
				-0.111111	-0.222222	0.0595504
				-0.111111	-0.222222	0.0578856
				-0.111111	-0.222222	0.058475
				-0.111111	-0.222222	0.061122
				-0.111111	-0.222222	0.0600072
				-0.111111	-0.222222	0.0583119
				-0.111111	-0.222222	0.0582886
				-0.111111	-0.222222	0.060649
				-0.111111	-0.222222	0.0627595
				-0.111111	-0.222222	0.0600537
				-0.111111	-0.222222	0.0580504
				-0.111111	-0.222222	0.0602071
				-0.111111	-0.222222	0.060908
				-0.111111	-0.222222	0.0608051
				-0.111111	-0.222222	0.0579606
				-0.111111	-0.222222	0.058746
				-0.111111	-0.111111	0.056807
				-0.111111	-0.111111	0.0535904
				-0.111111	-0.111111	0.0528247
				-0.111111	-0.111111	0.0536968
				-0.111111	-0.111111	0.0540575
				-0.111111	-0.111111	0.0542145
				-0.111111	-0.111111	0.057195
				-0.111111	-0.111111	0.054882
				-0.111111	-0.111111	0.0556384
				-0.111111	-0.111111	0.0531978
				-0.111111	-0.111111	0.0577101
				-0.111111	-0.111111	0.0555081
				-0.111111	-0.111111	0.0521803
				-0.111111	-0.111111	0.0559903
				-0.111111	-0.111111	0.0519406
				-0.111111	-0.111111	0.0527166
				-0.111111	-0.111111	0.0537107
				-0.111111	-0.111111	0.0562617
				-0.111111	-0.111111	0.0536678
				-0.111111	-0.111111	0.054819
				-0.111111	0	0.0493706
				-0.111111	0	0.0519497
				-0.111111	0	0.0488211
				-0.111111	0	0.0514102
				-0.111111	0	0.0539671
				-0.111111	0	0.0524058
				-0.111111	0	0.0485071
				-0.111111	0	0.0486735
				-0.111111	0	0.0514456
				-0.111111	0	0.0500677
				-0.111111	0	0.0487055
				-0.111111	0	0.0504893
				-0.111111	0	0.0523014
				-0.111111	0	0.0506442
				-0.111111	0	0.0493269
				-0.111111	0	0.0518294
				-0.111111	0	0.0501043
				-0.111111	0	0.0519974
				-0.111111	0	0.0523641
				-0.111111	0	0.0528847
				-0.111111	0.111111	0.0491585
				-0.111111	0.111111	0.0506212
				-0.111111	0.111111	0.0511829
				-0.111111	0.111111	0.0487995
				-0.111111	0.111111	0.0441313
				-0.111111	0.111111	0.0465914
				-0.111111	0.111111	0.0468409
				-0.111111	0.111111	0.0490479
				-0.111111	0.111111	0.0475332
				-0.111111	0.111111	0.0477383
				-0.111111	0.111111	0.0477932
				-0.111111	0.111111	0.0498527
				-0.111111	0.111111	0.0481237
				-0.111111	0.111111	0.0497815
				-0.111111	0.111111	0.048161
				-0.111111	0.111111	0.0459749
				-0.111111	0.111111	0.0459326
				-0.111111	0.111111	0.0481324
				-0.111111	0.111111	0.049911
				-0.111111	0.111111	0.0476334
				-0.111111	0.222222	0.0455435
				-0.111111	0.222222	0.0431149
				-0.111111	0.222222	0.0456446
				-0.111111	0.222222	0.0430526
				-0.111111	0.222222	0.0444516
				-0.111111	0.222222	0.0460199
				-0.111111	0.222222	0.0454581
				-0.111111	0.222222	0.0473485
				-0.111111	0.222222	0.0452284
				-0.111111	0.222222	0.0437787
				-0.111111	0.222222	0.0442315
				-0.111111	0.222222	0.0427734
				-0.111111	0.222222	0.0404515
				-0.111111	0.222222	0.0421035
				-0.111111	0.222222	0.0472244
				-0.111111	0.222222	0.0455986
				-0.111111	0.222222	0.0461209
				-0.111111	0.222222	0.0452027
				-0.111111	0.222222	0.0460167
				-0.111111	0.222222	0.0463852
				-0.111111	0.333333	0.0397896
				-0.111111	0.333333	0.0403062
				-0.111111	0.333333	0.0421458
				-0.111111	0.333333	0.0412809
				-0.111111	0.333333	0.0425471
				-0.111111	0.333333	0.042089
				-0.111111	0.333333	0.0395528
				-0.111111	0.333333	0.0428124
				-0.111111	0.333333	0.0415724
				-0.111111	0.333333	0.0414418
				-0.111111	0.333333	0.0434947
				-0.111111	0.333333	0.0390469
				-0.111111	0.333333	0.0409494
				-0.111111	0.333333	0.0436086
				-0.111111	0.333333	0.0404352
				-0.111111	0.333333	0.0412262
				-0.111111	0.333333	0.0393975
				-0.111111	0.333333	0.0434728
				-0.111111	0.333333	0.0427604
				-0.111111	0.333333	0.0415144
				-0.111111	0.444444	0.0366612
				-0.111111	0.444444	0.0388275
				-0.111111	0.444444	0.0349785
				-0.111111	0.444444	0.038447
				-0.111111	0.444444	0.0382049
				-0.111111	0.444444	0.0385123
				-0.111111	0.444444	0.0371492
				-0.111111	0.444444	0.0379991
				-0.111111	0.444444	0.0396364
				-0.111111	0.444444	0.0392335
				-0.111111	0.444444	0.0386942
				-0.111111	0.444444	0.0393161
				-0.111111	0.444444	0.036395
				-0.111111	0.444444	0.0376769
				-0.111111	0.444444	0.039965
				-0.111111	0.444444	0.0394193
				-0.111111	0.444444	0.0388583
				-0.111111	0.444444	0.0378547
				-0.111111	0.444444	0.0383672
				-0.111111	0.444444	0.0384455
				-0.111111	0.555556	0.0352353
				-0.111111	0.555556	0.0346813
				-0.111111	0.555556	0.0336778
				-0.111111	0.555556	0.035537
				-0.111111	0.555556	0.0351331
				-0.111111	0.555556	0.0351627
				-0.111111	0.555556	0.0373962
				-0.111111	0.555556	0.0332624
				-0.111111	0.555556	0.0352661
				-0.111111	0.555556	0.0332531
				-0.111111	0.555556	0.0361425
				-0.111111	0.555556	0.0335309
				-0.111111	0.555556	0.0357415
				-0.111111	0.555556	0.0340231
				-0.111111	0.555556	0.0335479
				-0.111111	0.555556	0.0345623
				-0.111111	0.555556	0.0345609
				-0.111111	0.555556	0.0382683
				-0.111111	0.555556	0.0362338
				-0.111111	0.555556	0.0353102
				-0.111111	0.666667	0.02912
				-0.111111	0.666667	0.032576
				-0.111111	0.666667	0.0304849
				-0.111111	0.666667	0.0288819
				-0.111111	0.666667	0.0320884
				-0.111111	0.666667	0.0317977
				-0.111111	0.666667	0.0293405
				-0.111111	0.666667	0.0292287
				-0.111111	0.666667	0.0283087
				-0.111111	0.666667	0.0316682
				-0.111111	0.666667	0.0303743
				-0.111111	0.666667	0.0305972
				-0.111111	0.666667	0.0332346
				-0.111111	0.666667	0.0277459
				-0.111111	0.666667	0.0335516
				-0.111111	0.666667	0.0315232
				-0.111111	0.666667	0.0322253
				-0.111111	0.666667	0.0307397
				-0.111111	0.666667	0.0308618
				-0.111111	0.666667	0.0336378
				-0.111111	0.777778	0.0267047
				-0.111111	0.777778	0.0247641
				-0.111111	0.777778	0.0280284
				-0.111111	0.777778	0.0264499
				-0.111111	0.777778	0.0263082
				-0.111111	0.777778	0.0280779
				-0.111111	0.777778	0.0273725
				-0.111111	0.777778	0.0275733
				-0.111111	0.777778	0.0287589
				-0.111111	0.777778	0.0270074
				-0.111111	0.777778	0.0283375
				-0.111111	0.777778	0.0263232
				-0.111111	0.777778	0.0288447
				-0.111111	0.777778	0.0278208
				-0.111111	0.777778	0.0263064
				-0.111111	0.777778	0.0266029
				-0.111111	0.777778	0.0271912
				-0.111111	0.777778	0.0289204
				-0.111111	0.777778	0.0262998
				-0.111111	0.777778	0.0244164
				-0.111111	0.888889	0.0275464
				-0.111111	0.888889	0.0242128
				-0.111111	0.888889	0.0256741
				-0.111111	0.888889	0.0249463
				-0.111111	0.888889	0.0230429
				-0.111111	0.888889	0.0215418
				-0.111111	0.888889	0.025229
				-0.111111	0.888889	0.0258096
				-0.111111	0.888889	0.0208867
				-0.111111	0.888889	0.0241733
				-0.111111	0.888889	0.0227355
				-0.111111	0.888889	0.0241828
				-0.111111	0.888889	0.0253538
				-0.111111	0.888889	0.0192659
				-0.111111	0.888889	0.0246358
				-0.111111	0.888889	0.0255127
				-0.111111	0.888889	0.0217385
				-0.111111	0.888889	0.0248585
				-0.111111	0.888889	0.0222399
				-0.111111	0.888889	0.0207507
				-0.111111	1	0.0166619
				-0.111111	1	0.0162803
				-0.111111	1	0.0225638
				-0.111111	1	0.022049
				-0.111111	1	0.0220414
				-0.111111	1	0.0223149
				-0.111111	1	0.0151646
				-0.111111	0.987654	0.0195188
				-0.111111	1	0.0152156
				-0.111111	1	0.0209147
				-0.111111	1	0.013585
				-0.111111	1	0.0232359
				-0.111111	1	0.0153965
				-0.111111	0.925926	0.0215049
				-0.111111	1	0.0227713
				-0.111111	1	0.0237703
				-0.111111	1	0.0215205
				-0.111111	1	0.0204175
				-0.111111	1	0.0220469
				-0.0987654	1	0.0188598
				0.0123457	-0.617284	0.0820249
				0.104938	-0.716049	0.0949288
				0.0679012	-0.691358	0.092759
				2.05597e-18	-0.604938	0.0828186
				0.0679012	-0.679012	0.0923702
				0.203704	-0.82716	0.0982346
				0.135802	-0.740741	0.0932257
				0.0617284	-0.679012	0.0924308
				0.37037	-1	0.114903
				0.166667	-0.777778	0.0982801
				0.0740741	-0.703704	0.0937187
				0.0493827	-0.654321	0.0901696
				0.0246914	-0.641975	0.088251
				0.037037	-0.666667	0.0879319
				0.0246914	-0.62963	0.0857628
				0.0740741	-0.703704	0.0935508
				0.141975	-0.753086	0.0930133
				0.123457	-0.728395	0.0951911
				0.0740741	-0.703704	0.0934861
				0.216049	-0.82716	0.101305
				0.203704	-0.82716	0.0982346
				0.0987654	-0.703704	0.0951808
				0.0185185	-0.617284	0.0849824
				0.148148	-0.753086	0.0949727
				0.037037	-0.666667	0.0879319
				0.123457	-0.740741	0.0955397
				0.0432099	-0.654321	0.0889861
				0.0617284	-0.679012	0.0922835
				0	-0.604938	0.0860327
				0.0740741	-0.703704	0.093494
				0.135802	-0.753086	0.0962731
				0.265432	-0.839506	0.107105
				0.00617284	-0.617284	0.0846902
				-6.16791e-18	-0.580247	0.0838294
				0.0740741	-0.703704	0.0920795
				1.64477e-17	-0.62963	0.0824482
				0.216049	-0.82716	0.101572
				1.85037e-17	-0.617284	0.0821754
				0	-0.617284	0.0830037
				0.00617284	-0.617284	0.0871344
				0.0740741	-0.703704	0.0937902
				0.0740741	-0.703704	0.0932462
				0.0617284	-0.666667	0.0880788
				0.0802469	-0.691358	0.0921272
				0.0740741	-0.703704	0.0934739
				0.141975	-0.753086	0.0971626
				0.0864198	-0.691358	0.0925376
				0.0740741	-0.703704	0.0937902
				0.0308642	-0.62963	0.0870163
				0.17284	-0.777778	0.10086
				0.0246914	-0.62963	0.0864081
				0.148148	-0.765432	0.0984598
				0.0617284	-0.679012	0.0906511
				0.0740741	-0.703704	0.0935429
				0.0555556	-0.666667	0.0897714
				0.0740741	-0.703704	0.0937902
				0.0555556	-0.666667	0.0920309
				0.00617284	-0.617284	0.0834735
				0.0246914	-0.641975	0.0867838
				0.154321	-0.765432	0.0991569
				0.0555556	-0.666667	0.0916322
				0.037037	-0.654321	0.0865487
				0.0493827	-0.654321	0.0913139
				0.0185185	-0.62963	0.0877616
				0.0493827	-0.666667	0.0922228
				0.037037	-0.641975	0.0863997
				2.05597e-17	-0.604938	0.082522
				0.0185185	-0.617284	0.0842341
				0.0555556	-0.666667	0.0917911
				0.0555556	-0.654321	0.0910654
				0.0493827	-0.654321	0.0853305
				0.0308642	-0.62963	0.0895698
				0.0493827	-0.62963	0.0860006
				0.0617284	-0.654321	0.0906224
				0.0555556	-0.666667	0.0918389
				0.00617284	-0.604938	0.0834986
				0.0493827	-0.654321	0.0911322
				0.0493827	-0.666667	0.0897772
				1.23358e-17	-0.592593	0.0829791
				0.0432099	-0.654321	0.0897495
				0	-0.555556	0.0831893
				0	-0.555556	0.0812229
				0	-0.555556	0.082014
				0	-0.555556	0.0830838
				0	-0.555556	0.08289
				-2.05597e-18	-0.555556	0.0796791
				0	-0.555556	0.0814712
				0	-0.555556	0.0855862
				-4.11194e-18	-0.555556	0.0840522
				0	-0.555556	0.0846281
				0	-0.555556	0.0838506
				0	-0.555556	0.0803174
				0	-0.555556	0.0833575
				0	-0.555556	0.0837629
				0	-0.555556	0.0820558
				0	-0.555556	0.0806983
				0	-0.555556	0.0806398
				0	-0.555556	0.0809403
				0	-0.555556	0.0817013
				0	-0.555556	0.0821926
				0	-0.444444	0.0784274
				0	-0.444444	0.0735005
				0	-0.444444	0.0748457
				0	-0.444444	0.0759192
				0	-0.444444	0.0764415
				0	-0.444444	0.0743113
				0	-0.444444	0.0762887
				0	-0.444444	0.0715886
				0	-0.444444	0.0755979
				0	-0.444444	0.075114
				0	-0.444444	0.0794279
				0	-0.444444	0.074715
				0	-0.444444	0.0749761
				0	-0.444444	0.0768666
				0	-0.444444	0.0767254
				0	-0.444444	0.0741279
				0	-0.444444	0.0756928
				0	-0.444444	0.0747126
				0	-0.444444	0.0743672
				0	-0.444444	0.0807018
				0	-0.333333	0.0704265
				0	-0.333333	0.070674
				0	-0.333333	0.0723514
				0	-0.333333	0.0704485
				0	-0.333333	0.0735811
				0	-0.333333	0.0702075
				0	-0.333333	0.0738195
				0	-0.333333	0.0677716
				0	-0.333333	0.0707955
				0	-0.333333	0.0706269
				0	-0.333333	0.0705631
				0	-0.333333	0.0699624
				0	-0.333333	0.0688616
				0	-0.333333	0.073594
				0	-0.333333	0.0702583
				0	-0.333333	0.068729
				0	-0.333333	0.0701438
				0	-0.333333	0.0712463
				0	-0.333333	0.0660654
				0	-0.333333	0.0733562
				0	-0.222222	0.0669941
				0	-0.222222	0.0701321
				0	-0.222222	0.0636203
				0	-0.222222	0.0678165
				0	-0.222222	0.0667522
				0	-0.222222	0.0671306
				0	-0.222222	0.0650377
				0	-0.222222	0.0667128
				0	-0.222222	0.0640236
				0	-0.222222	0.0671567
				0	-0.222222	0.0678093
				0	-0.222222	0.0706277
				0	-0.222222	0.0669823
				0	-0.222222	0.0660854
				0	-0.222222	0.0664354
				0	-0.222222	0.0695359
				0	-0.222222	0.0668504
				0	-0.222222	0.0638191
				0	-0.222222	0.0710866
				0	-0.222222	0.0659974
				0	-0.111111	0.060144
				0	-0.111111	0.0629333
				0	-0.111111	0.0644857
				0	-0.111111	0.0664476
				0	-0.111111	0.0626512
				0	-0.111111	0.0625813
				0	-0.111111	0.0605834
				0	-0.111111	0.0606872
				0	-0.111111	0.063109
				0	-0.111111	0.0637327
				0	-0.111111	0.0579332
				0	-0.111111	0.0628302
				0	-0.111111	0.0616975
				0	-0.111111	0.0627939
				0	-0.111111	0.0622546
				0	-0.111111	0.0621441
				0	-0.111111	0.061116
				0	-0.111111	0.0637752
				0	-0.111111	0.0568054
				0	-0.111111	0.0625964
				2.05597e-18	0	0.0566998
				0	0	0.0593904
				-4.11194e-18	0	0.0569315
				0	4.11194e-18	0.0584186
				-2.05597e-18	0	0.0601202
				0	0	0.0615118
				-2.05597e-18	0	0.0577164
				0	4.11194e-18	0.0570797
				0	0	0.0591545
				-2.05597e-18	0	0.0578497
				0	4.11194e-18	0.060832
				0	0	0.0615452
				-2.05597e-18	0	0.0603022
				0	0	0.0629886
				0	0	0.0612163
				2.05597e-18	0	0.0602045
				0	0	0.0591157
				0	0	0.0594248
				0	0	0.0573468
				0	0	0.0603045
				0	0.111111	0.0566986
				0	0.111111	0.0543758
				0	0.111111	0.0569413
				0	0.111111	0.0572577
				0	0.111111	0.0554501
				0	0.111111	0.0559623
				0	0.111111	0.0557626
				0	0.111111	0.0580141
				0	0.111111	0.050973
				0	0.111111	0.0577511
				0	0.111111	0.0532239
				0	0.111111	0.0564244
				0	0.111111	0.0570153
				0	0.111111	0.0577378
				0	0.111111	0.0517659
				0	0.111111	0.0539657
				0	0.111111	0.0544142
				0	0.111111	0.0586287
				0	0.111111	0.0544848
				0	0.111111	0.0541164
				0	0.222222	0.0517242
				0	0.222222	0.0517827
				0	0.222222	0.0531704
				0	0.222222	0.0507896
				0	0.222222	0.0543519
				0	0.222222	0.0516474
				0	0.222222	0.0517124
				0	0.222222	0.0539655
				0	0.222222	0.0532246
				0	0.222222	0.0549809
				0	0.222222	0.049806
				0	0.222222	0.0524339
				0	0.222222	0.0504998
				0	0.222222	0.0512944
				0	0.222222	0.0541747
				0	0.222222	0.0542667
				0	0.222222	0.0539043
				0	0.222222	0.0529212
				0	0.222222	0.0516835
				0	0.222222	0.0524094
				0	0.333333	0.0493726
				0	0.333333	0.0495928
				0	0.333333	0.049362
				0	0.333333	0.0491031
				0	0.333333	0.0492264
				0	0.333333	0.0499128
				0	0.333333	0.0473839
				0	0.333333	0.0506929
				0	0.333333	0.0506482
				0	0.333333	0.0484159
				0	0.333333	0.0484113
				0	0.333333	0.0506227
				0	0.333333	0.0479887
				0	0.333333	0.0526243
				0	0.333333	0.0473944
				0	0.333333	0.0476222
				0	0.333333	0.0489948
				0	0.333333	0.050504
				0	0.333333	0.0456734
				0	0.333333	0.0493811
				0	0.444444	0.0449724
				0	0.444444	0.0472112
				0	0.444444	0.0430545
				0	0.444444	0.0459402
				0	0.444444	0.0456605
				0	0.444444	0.0450666
				0	0.444444	0.042717
				0	0.444444	0.0464326
				0	0.444444	0.0426456
				0	0.444444	0.0441205
				0	0.444444	0.044729
				0	0.444444	0.0446653
				0	0.444444	0.0457466
				0	0.444444	0.0445999
				0	0.444444	0.0447988
				0	0.444444	0.0443163
				0	0.444444	0.0462897
				0	0.444444	0.0473348
				0	0.444444	0.0425158
				0	0.444444	0.0438147
				0	0.555556	0.0410896
				0	0.555556	0.0393911
				0	0.555556	0.0402373
				0	0.555556	0.0439486
				0	0.555556	0.0423023
				0	0.555556	0.0418258
				0	0.555556	0.0381752
				0	0.555556	0.0425637
				0	0.555556	0.0419233
				0	0.555556	0.0386279
				0	0.555556	0.0412918
				0	0.555556	0.0422163
				0	0.555556	0.0436108
				0	0.555556	0.0432464
				0	0.555556	0.0409987
				0	0.555556	0.0425753
				0	0.555556	0.0406695
				0	0.555556	0.0415564
				0	0.555556	0.0397006
				0	0.555556	0.0428296
				0	0.666667	0.0342071
				0	0.666667	0.0367868
				0	0.666667	0.03902
				0	0.666667	0.0383575
				0	0.666667	0.0386667
				0	0.666667	0.0350302
				0	0.666667	0.0350103
				0	0.666667	0.0384519
				0	0.666667	0.0374988
				0	0.666667	0.034835
				0	0.666667	0.0359452
				0	0.666667	0.041513
				0	0.666667	0.0364034
				0	0.666667	0.0367923
				0	0.666667	0.0401996
				0	0.666667	0.0387458
				0	0.666667	0.0367709
				0	0.666667	0.0354286
				0	0.666667	0.0382481
				0	0.666667	0.0408772
				0	0.777778	0.0367613
				0	0.777778	0.0330257
				0	0.777778	0.0337894
				0	0.777778	0.035513
				0	0.777778	0.034504
				0	0.777778	0.0340193
				0	0.777778	0.029849
				0	0.777778	0.0324437
				0	0.777778	0.0363323
				0	0.777778	0.0319777
				0	0.777778	0.0314135
				0	0.777778	0.0346773
				0	0.777778	0.0316222
				0	0.777778	0.0321458
				0	0.777778	0.0346516
				0	0.777778	0.0348214
				0	0.777778	0.0357429
				0	0.777778	0.0297988
				0	0.777778	0.0339596
				0	0.777778	0.0344771
				0	0.888889	0.0298581
				0	0.888889	0.024163
				0	0.888889	0.0238036
				0	0.888889	0.0279454
				0	0.888889	0.0297599
				0	0.888889	0.0308891
				0	0.888889	0.0311565
				0	0.888889	0.0293924
				0	0.888889	0.0289909
				0	0.888889	0.0325395
				0	0.888889	0.0281066
				0	0.888889	0.0323594
				0	0.888889	0.0328198
				0	0.888889	0.0316523
				0	0.888889	0.032924
				0	0.888889	0.0305187
				0	0.888889	0.0291294
				0	0.888889	0.0318984
				0	0.888889	0.0324611
				0	0.888889	0.0277051
				0	1	0.0198778
				0	1	0.0294473
				0	1	0.0285201
				0	1	0.0245196
				-4.11194e-18	1	0.0256051
				0	1	0.0258314
				0	1	0.0267391
				0	1	0.0284013
				0	1	0.0270456
				0	1	0.0277224
				-8.22387e-18	1	0.0244566
				2.05597e-18	1	0.0246674
				0	1	0.0297725
				-1.02798e-17	1	0.0247096
				0	1	0.0284036
				0	1	0.0282982
				0	1	0.0271654
				0	1	0.0284588
				-8.22387e-18	1	0.021512
				0	1	0.0272794
				0.166667	-0.765432	0.0997464
				0.222222	-0.851852	0.0993466
				0.283951	-0.888889	0.107188
				0.154321	-0.753086	0.0990792
				0.216049	-0.82716	0.105084
				0.160494	-0.753086	0.0978379
				0.222222	-0.851852	0.104525
				0.216049	-0.82716	0.101767
				0.185185	-0.790123	0.098456
				0.388889	-0.987654	0.11753
				0.209877	-0.814815	0.101964
				0.117284	-0.728395	0.0964772
				0.407407	-1	0.11932
				0.12963	-0.740741	0.0977214
				0.222222	-0.851852	0.100912
				0.17284	-0.790123	0.101467
				0.203704	-0.814815	0.101462
				0.209877	-0.82716	0.103573
				0.160494	-0.765432	0.0984182
				0.111111	-0.728395	0.096619
				0.154321	-0.765432	0.0997183
				0.228395	-0.82716	0.103847
				0.197531	-0.814815	0.0997062
				0.160494	-0.765432	0.096631
				0.222222	-0.851852	0.0993466
				0.17284	-0.790123	0.100358
				0.203704	-0.814815	0.101166
				0.17284	-0.765432	0.0980991
				0.209877	-0.82716	0.103371
				0.179012	-0.790123	0.0976911
				0.203704	-0.814815	0.101864
				0.148148	-0.740741	0.096775
				0.203704	-0.814815	0.0981289
				0.191358	-0.802469	0.10161
				0.240741	-0.851852	0.10597
				0.185185	-0.790123	0.0997961
				0.135802	-0.753086	0.0962731
				0.216049	-0.82716	0.101019
				0.166667	-0.765432	0.0970976
				0.141975	-0.740741	0.0969543
				0.160494	-0.777778	0.0952737
				0.148148	-0.765432	0.0992143
				0.154321	-0.753086	0.0963642
				0.160494	-0.765432	0.0962074
				0.141975	-0.753086	0.0978087
				0.123457	-0.728395	0.0965828
				0.160494	-0.777778	0.0985694
				0.117284	-0.703704	0.0965583
				0.160494	-0.765432	0.0976502
				0.117284	-0.716049	0.0964116
				0.141975	-0.753086	0.0984322
				0.179012	-0.765432	0.0980099
				0.179012	-0.765432	0.10109
				0.141975	-0.728395	0.0950889
				0.135802	-0.740741	0.0970608
				0.166667	-0.777778	0.0962952
				0.160494	-0.753086	0.0990619
				0.141975	-0.753086	0.0960987
				0.135802	-0.740741	0.0962761
				0.160494	-0.765432	0.0954192
				0.111111	-0.666667	0.0903327
				0.111111	-0.666667	0.0921938
				0.111111	-0.666667	0.094229
				0.111111	-0.666667	0.0904257
				0.111111	-0.666667	0.0912478
				0.111111	-0.666667	0.0929713
				0.111111	-0.666667	0.0932284
				0.111111	-0.666667	0.0915341
				0.111111	-0.666667	0.0912076
				0.111111	-0.666667	0.092142
				0.111111	-0.666667	0.0906945
				0.111111	-0.666667	0.0929117
				0.111111	-0.666667	0.0936797
				0.111111	-0.666667	0.0911357
				0.111111	-0.666667	0.0936872
				0.111111	-0.666667	0.0944228
				0.111111	-0.666667	0.0899599
				0.111111	-0.666667	0.093255
				0.111111	-0.666667	0.0908798
				0.111111	-0.666667	0.0929776
				0.111111	-0.555556	0.0851778
				0.111111	-0.555556	0.0874874
				0.111111	-0.555556	0.0881544
				0.111111	-0.555556	0.0868631
				0.111111	-0.555556	0.0890925
				0.111111	-0.555556	0.0867077
				0.111111	-0.555556	0.0870657
				0.111111	-0.555556	0.0851588
				0.111111	-0.555556	0.0869537
				0.111111	-0.555556	0.0848449
				0.111111	-0.555556	0.0841818
				0.111111	-0.555556	0.0844774
				0.111111	-0.555556	0.0875404
				0.111111	-0.555556	0.0829799
				0.111111	-0.555556	0.0850793
				0.111111	-0.555556	0.0839366
				0.111111	-0.555556	0.0878435
				0.111111	-0.555556	0.0830108
				0.111111	-0.555556	0.0866274
				0.111111	-0.555556	0.0869562
				0.111111	-0.444444	0.0837374
				0.111111	-0.444444	0.08288
				0.111111	-0.444444	0.0800941
				0.111111	-0.444444	0.0780445
				0.111111	-0.444444	0.0833064
				0.111111	-0.444444	0.0825943
				0.111111	-0.444444	0.0837764
				0.111111	-0.444444	0.0839453
				0.111111	-0.444444	0.0831504
				0.111111	-0.444444	0.0814525
				0.111111	-0.444444	0.0805414
				0.111111	-0.444444	0.0810957
				0.111111	-0.444444	0.081403
				0.111111	-0.444444	0.077135
				0.111111	-0.444444	0.0802951
				0.111111	-0.444444	0.0815362
				0.111111	-0.444444	0.081767
				0.111111	-0.444444	0.0814648
				0.111111	-0.444444	0.0793924
				0.111111	-0.444444	0.0810889
				0.111111	-0.333333	0.0774849
				0.111111	-0.333333	0.0788627
				0.111111	-0.333333	0.0772966
				0.111111	-0.333333	0.0784756
				0.111111	-0.333333	0.0765131
				0.111111	-0.333333	0.0761258
				0.111111	-0.333333	0.0821273
				0.111111	-0.333333	0.0745011
				0.111111	-0.333333	0.0802773
				0.111111	-0.333333	0.0784685
				0.111111	-0.333333	0.0764727
				0.111111	-0.333333	0.0757368
				0.111111	-0.333333	0.0780273
				0.111111	-0.333333	0.0752261
				0.111111	-0.333333	0.0768932
				0.111111	-0.333333	0.0752763
				0.111111	-0.333333	0.080108
				0.111111	-0.333333	0.0774009
				0.111111	-0.333333	0.0790069
				0.111111	-0.333333	0.0769721
				0.111111	-0.222222	0.0727255
				0.111111	-0.222222	0.070674
				0.111111	-0.222222	0.0723931
				0.111111	-0.222222	0.071403
				0.111111	-0.222222	0.0699241
				0.111111	-0.222222	0.0751659
				0.111111	-0.222222	0.0741379
				0.111111	-0.222222	0.0730756
				0.111111	-0.222222	0.0737361
				0.111111	-0.222222	0.0738338
				0.111111	-0.222222	0.0716452
				0.111111	-0.222222	0.0766663
				0.111111	-0.222222	0.0736779
				0.111111	-0.222222	0.0738293
				0.111111	-0.222222	0.0689766
				0.111111	-0.222222	0.0738281
				0.111111	-0.222222	0.0744636
				0.111111	-0.222222	0.0771634
				0.111111	-0.222222	0.0773705
				0.111111	-0.222222	0.0729691
				0.111111	-0.111111	0.0655804
				0.111111	-0.111111	0.074182
				0.111111	-0.111111	0.0668755
				0.111111	-0.111111	0.0747028
				0.111111	-0.111111	0.0693328
				0.111111	-0.111111	0.0714504
				0.111111	-0.111111	0.070557
				0.111111	-0.111111	0.0700158
				0.111111	-0.111111	0.0728589
				0.111111	-0.111111	0.0723314
				0.111111	-0.111111	0.0692011
				0.111111	-0.111111	0.0686601
				0.111111	-0.111111	0.0663273
				0.111111	-0.111111	0.0715216
				0.111111	-0.111111	0.06846
				0.111111	-0.111111	0.0695651
				0.111111	-0.111111	0.0666042
				0.111111	-0.111111	0.0712273
				0.111111	-0.111111	0.0720188
				0.111111	-0.111111	0.0697395
				0.111111	0	0.0682648
				0.111111	0	0.0695179
				0.111111	0	0.0674853
				0.111111	0	0.065213
				0.111111	0	0.0715719
				0.111111	0	0.0677797
				0.111111	0	0.066669
				0.111111	0	0.068694
				0.111111	0	0.0658069
				0.111111	0	0.0678083
				0.111111	0	0.0639015
				0.111111	0	0.0656034
				0.111111	0	0.0673839
				0.111111	0	0.0671658
				0.111111	0	0.063841
				0.111111	0	0.0673864
				0.111111	0	0.064871
				0.111111	0	0.066444
				0.111111	0	0.0645655
				0.111111	0	0.0643665
				0.111111	0.111111	0.0633857
				0.111111	0.111111	0.062636
				0.111111	0.111111	0.06616
				0.111111	0.111111	0.0649406
				0.111111	0.111111	0.0637175
				0.111111	0.111111	0.062633
				0.111111	0.111111	0.0625401
				0.111111	0.111111	0.0639196
				0.111111	0.111111	0.0638877
				0.111111	0.111111	0.0648056
				0.111111	0.111111	0.0631401
				0.111111	0.111111	0.0635283
				0.111111	0.111111	0.0649066
				0.111111	0.111111	0.0670428
				0.111111	0.111111	0.0619232
				0.111111	0.111111	0.0620233
				0.111111	0.111111	0.0628535
				0.111111	0.111111	0.0591527
				0.111111	0.111111	0.0583976
				0.111111	0.111111	0.0634029
				0.111111	0.222222	0.0586944
				0.111111	0.222222	0.0576824
				0.111111	0.222222	0.0630286
				0.111111	0.222222	0.05495
				0.111111	0.222222	0.0630663
				0.111111	0.222222	0.0571041
				0.111111	0.222222	0.0560316
				0.111111	0.222222	0.0598043
				0.111111	0.222222	0.0587012
				0.111111	0.222222	0.0605705
				0.111111	0.222222	0.060383
				0.111111	0.222222	0.0605268
				0.111111	0.222222	0.057745
				0.111111	0.222222	0.0583029
				0.111111	0.222222	0.0590449
				0.111111	0.222222	0.0560248
				0.111111	0.222222	0.0604644
				0.111111	0.222222	0.0610818
				0.111111	0.222222	0.0611533
				0.111111	0.222222	0.0636693
				0.111111	0.333333	0.0539891
				0.111111	0.333333	0.0539623
				0.111111	0.333333	0.0554029
				0.111111	0.333333	0.0553416
				0.111111	0.333333	0.0553333
				0.111111	0.333333	0.0551641
				0.111111	0.333333	0.0557597
				0.111111	0.333333	0.0560622
				0.111111	0.333333	0.0552437
				0.111111	0.333333	0.0528167
				0.111111	0.333333	0.055123
				0.111111	0.333333	0.0558939
				0.111111	0.333333	0.0546184
				0.111111	0.333333	0.0548091
				0.111111	0.333333	0.0548943
				0.111111	0.333333	0.056223
				0.111111	0.333333	0.0552507
				0.111111	0.333333	0.0538402
				0.111111	0.333333	0.0538114
				0.111111	0.333333	0.0552834
				0.111111	0.444444	0.0512078
				0.111111	0.444444	0.0510471
				0.111111	0.444444	0.0537845
				0.111111	0.444444	0.0517339
				0.111111	0.444444	0.0521449
				0.111111	0.444444	0.0527669
				0.111111	0.444444	0.0520001
				0.111111	0.444444	0.051969
				0.111111	0.444444	0.0555498
				0.111111	0.444444	0.0525313
				0.111111	0.444444	0.0482546
				0.111111	0.444444	0.0530745
				0.111111	0.444444	0.0470407
				0.111111	0.444444	0.0515959
				0.111111	0.444444	0.0512191
				0.111111	0.444444	0.048733
				0.111111	0.444444	0.050435
				0.111111	0.444444	0.0522614
				0.111111	0.444444	0.0483153
				0.111111	0.444444	0.0504965
				0.111111	0.555556	0.0464554
				0.111111	0.555556	0.0473137
				0.111111	0.555556	0.0461877
				0.111111	0.555556	0.0454822
				0.111111	0.555556	0.0481421
				0.111111	0.555556	0.0466018
				0.111111	0.555556	0.045295
				0.111111	0.555556	0.0486368
				0.111111	0.555556	0.0484637
				0.111111	0.555556	0.0443404
				0.111111	0.555556	0.046354
				0.111111	0.555556	0.0480228
				0.111111	0.555556	0.0480354
				0.111111	0.555556	0.044651
				0.111111	0.555556	0.0472578
				0.111111	0.555556	0.0475069
				0.111111	0.555556	0.0465192
				0.111111	0.555556	0.0448497
				0.111111	0.555556	0.0491267
				0.111111	0.555556	0.0461895
				0.111111	0.666667	0.0421031
				0.111111	0.666667	0.0422953
				0.111111	0.666667	0.0388687
				0.111111	0.666667	0.0451744
				0.111111	0.666667	0.0397961
				0.111111	0.666667	0.0387833
				0.111111	0.666667	0.0387649
				0.111111	0.666667	0.0434032
				0.111111	0.666667	0.043391
				0.111111	0.666667	0.0419709
				0.111111	0.666667	0.0431929
				0.111111	0.666667	0.0415857
				0.111111	0.666667	0.0430712
				0.111111	0.666667	0.0399009
				0.111111	0.666667	0.0431139
				0.111111	0.666667	0.041612
				0.111111	0.666667	0.0405701
				0.111111	0.666667	0.0411347
				0.111111	0.666667	0.041066
				0.111111	0.666667	0.0434088
				0.111111	0.777778	0.0399362
				0.111111	0.777778	0.0321875
				0.111111	0.777778	0.0389324
				0.111111	0.777778	0.0345933
				0.111111	0.777778	0.0397632
				0.111111	0.777778	0.0334602
				0.111111	0.777778	0.0409529
				0.111111	0.777778	0.0387816
				0.111111	0.777778	0.0407564
				0.111111	0.777778	0.0345407
				0.111111	0.777778	0.0334036
				0.111111	0.777778	0.0339122
				0.111111	0.777778	0.0375783
				0.111111	0.777778	0.0360553
				0.111111	0.777778	0.0420506
				0.111111	0.777778	0.0327157
				0.111111	0.777778	0.0402244
				0.111111	0.777778	0.0348159
				0.111111	0.777778	0.0376059
				0.111111	0.777778	0.0309025
				0.111111	0.888889	0.0356961
				0.111111	0.888889	0.0365111
				0.111111	0.888889	0.034873
				0.111111	0.888889	0.0294641
				0.111111	0.888889	0.0317263
				0.111111	0.888889	0.0339854
				0.111111	0.888889	0.0336185
				0.111111	0.888889	0.0367277
				0.111111	0.888889	0.0331805
				0.111111	0.888889	0.0351064
				0.111111	0.888889	0.0267213
				0.111111	0.888889	0.0329803
				0.111111	0.888889	0.0301652
				0.111111	0.888889	0.0365018
				0.111111	0.888889	0.0342152
				0.111111	0.888889	0.0314823
				0.111111	0.888889	0.0338211
				0.111111	0.888889	0.0326592
				0.111111	0.888889	0.0334065
				0.111111	0.888889	0.0271293
				0.111111	1	0.0298761
				0.111111	1	0.0320541
				0.111111	1	0.0316489
				0.111111	1	0.0338487
				0.111111	1	0.027362
				0.111111	1	0.0339476
				0.111111	1	0.0321939
				0.111111	1	0.0241304
				0.111111	1	0.0304938
				0.111111	1	0.0318613
				0.111111	1	0.0312903
				0.111111	1	0.0319871
				0.111111	1	0.0317018
				0.111111	1	0.0308906
				0.111111	1	0.0318576
				0.111111	1	0.0335808
				0.111111	1	0.0321865
				0.111111	1	0.0310993
				0.111111	1	0.0318935
				0.111111	1	0.0290929
				0.234568	-0.839506	0.104346
				0.240741	-0.851852	0.103737
				0.234568	-0.851852	0.103105
				0.339506	-0.938272	0.113105
				0.271605	-0.876543	0.107553
				0.228395	-0.839506	0.102884
				0.308642	-0.901235	0.110479
				0.228395	-0.814815	0.103899
				0.253086	-0.864198	0.107906
				0.253086	-0.839506	0.106185
				0.240741	-0.851852	0.105146
				0.234568	-0.839506	0.10504
				0.228395	-0.82716	0.103006
				0.290123	-0.876543	0.107956
				0.253086	-0.864198	0.104381
				0.222222	-0.82716	0.101932
				0.265432	-0.839506	0.105841
				0.222222	-0.851852	0.102058
				0.228395	-0.839506	0.104948
				0.240741	-0.851852	0.103184
				0.234568	-0.82716	0.105232
				0.283951	-0.876543	0.110044
				0.240741	-0.82716	0.106173
				0.265432	-0.876543	0.10873
				0.259259	-0.864198	0.106884
				0.240741	-0.851852	0.104783
				0.253086	-0.864198	0.10439
				0.302469	-0.888889	0.110933
				0.253086	-0.864198	0.1071
				0.228395	-0.839506	0.104029
				0.290123	-0.888889	0.108704
				0.265432	-0.876543	0.10873
				0.222222	-0.851852	0.104536
				0.222222	-0.82716	0.102842
				0.271605	-0.876543	0.108158
				0.228395	-0.82716	0.103056
				0.265432	-0.851852	0.107417
				0.222222	-0.802469	0.102857
				0.240741	-0.82716	0.104441
				0.259259	-0.864198	0.105478
				0.222222	-0.777778	0.104033
				0.222222	-0.777778	0.102899
				0.222222	-0.777778	0.101445
				0.222222	-0.777778	0.100585
				0.222222	-0.777778	0.101422
				0.222222	-0.777778	0.0993911
				0.222222	-0.777778	0.101553
				0.222222	-0.777778	0.100034
				0.222222	-0.777778	0.100344
				0.222222	-0.777778	0.103582
				0.222222	-0.777778	0.101785
				0.222222	-0.777778	0.10062
				0.222222	-0.777778	0.103361
				0.222222	-0.777778	0.103642
				0.222222	-0.777778	0.102637
				0.222222	-0.777778	0.100536
				0.222222	-0.777778	0.100877
				0.222222	-0.777778	0.0997495
				0.222222	-0.777778	0.104734
				0.222222	-0.777778	0.101166
				0.222222	-0.666667	0.0965652
				0.222222	-0.666667	0.0980774
				0.222222	-0.666667	0.0995726
				0.222222	-0.666667	0.0959394
				0.222222	-0.666667	0.0987824
				0.222222	-0.666667	0.0963421
				0.222222	-0.666667	0.0967546
				0.222222	-0.666667	0.0979879
				0.222222	-0.666667	0.0981635
				0.222222	-0.666667	0.097687
				0.222222	-0.666667	0.0997195
				0.222222	-0.666667	0.0962401
				0.222222	-0.666667	0.0945182
				0.222222	-0.666667	0.097591
				0.222222	-0.666667	0.0979137
				0.222222	-0.666667	0.0970226
				0.222222	-0.666667	0.0960556
				0.222222	-0.666667	0.0989935
				0.222222	-0.666667	0.0972553
				0.222222	-0.666667	0.0975583
				0.222222	-0.555556	0.0931805
				0.222222	-0.555556	0.0921146
				0.222222	-0.555556	0.0921101
				0.222222	-0.555556	0.0933114
				0.222222	-0.555556	0.0942539
				0.222222	-0.555556	0.0955467
				0.222222	-0.555556	0.0951146
				0.222222	-0.555556	0.0946052
				0.222222	-0.555556	0.0919614
				0.222222	-0.555556	0.0933167
				0.222222	-0.555556	0.0939925
				0.222222	-0.555556	0.0949309
				0.222222	-0.555556	0.0869979
				0.222222	-0.555556	0.093687
				0.222222	-0.555556	0.0919083
				0.222222	-0.555556	0.0940262
				0.222222	-0.555556	0.0927865
				0.222222	-0.555556	0.0930604
[truncated: 1,802 more rows]

## Sheet: Fig.2c
Element	E ordering (eV/Atom)	Extra ordering energy (eV/atom)
PtCo	0.0528	0
PtCoMn	0.01	0
PtCoFe	0.0169	0
PtCoGa	0.0542	0
PtCoNi	0.0477	0.017
PtCoCu	0.0492	0.016
PtCoTi	0.0819	0

## Sheet: Fig.2d
Element	O adsorption energy (eV)	OH adsorption energy (eV)
Pt2CoCu	1.67	0.94
Pt2CoGa	1.54	0.94
Pt2CoTi	1.45	0.91
Pt2CoNi	1.78	1.02
PtCo (order)	1.82	1.06
PtCo (disorder)	1.66	1.04
PtCo (disorder)	1.64	1.01
PtCo (disorder)	1.61	0.93
PtCo (disorder)	1.66	0.94
PtCo (disorder)	1.67	1

## Sheet: Fig.3a
2 θ (degree)	Intensity (a.u.)
20	322
20.02	321
20.04	325
20.06	333
20.08	338
20.1	336
20.12	335
20.14	332
20.16	335
20.18	328
20.2	330
20.22	331
20.24	335
20.26	338
20.28	337
20.3	334
20.32	333
20.34	327
20.36	323
20.38	324
20.4	330
20.42	339
20.44	335
20.46	339
20.48	342
20.5	344
20.52	343
20.54	346
20.56	344
20.58	337
20.6	332
20.62	328
20.64	327
20.66	333
20.68	337
20.7	337
20.72	340
20.74	342
20.76	346
20.78	339
20.8	344
20.82	349
20.84	348
20.86	338
20.88	336
20.9	334
20.92	332
20.94	338
20.96	346
20.98	354
21	353
21.02	347
21.04	338
21.06	342
21.08	344
21.1	350
21.12	350
21.14	354
21.16	348
21.18	336
21.2	328
21.22	335
21.24	333
21.26	333
21.28	334
21.3	339
21.32	345
21.34	339
21.36	340
21.38	342
21.4	343
21.42	345
21.44	350
21.46	353
21.48	350
21.5	342
21.52	341
21.54	337
21.56	342
21.58	352
21.6	368
21.62	370
21.64	366
21.66	360
21.68	355
21.7	345
21.72	344
21.74	351
21.76	362
21.78	362
21.8	358
21.82	353
21.84	354
21.86	352
21.88	351
21.9	359
21.92	357
21.94	348
21.96	343
21.98	339
22	347
22.02	353
22.04	359
22.06	358
22.08	353
22.1	354
22.12	354
22.14	350
22.16	357
22.18	369
22.2	373
22.22	365
22.24	354
22.26	366
22.28	368
22.3	368
22.32	377
22.34	385
22.36	385
22.38	380
22.4	366
22.42	371
22.44	363
22.46	359
22.48	359
22.5	360
22.52	369
22.54	381
22.56	384
22.58	386
22.6	387
22.62	383
22.64	375
22.66	372
22.68	374
22.7	381
22.72	378
22.74	377
22.76	384
22.78	386
22.8	387
22.82	394
22.84	394
22.86	395
22.88	392
22.9	390
22.92	394
22.94	394
22.96	400
22.98	409
23	407
23.02	405
23.04	396
23.06	386
23.08	384
23.1	374
23.12	379
23.14	383
23.16	393
23.18	407
23.2	413
23.22	416
23.24	417
23.26	411
23.28	400
23.3	393
23.32	402
23.34	408
23.36	419
23.38	424
23.4	416
23.42	419
23.44	415
23.46	407
23.48	412
23.5	413
23.52	413
23.54	412
23.56	403
23.58	405
23.6	406
23.62	404
23.64	416
23.66	428
23.68	425
23.7	425
23.72	423
23.74	420
23.76	425
23.78	428
23.8	435
23.82	437
23.84	430
23.86	425
23.88	432
23.9	441
23.92	446
23.94	442
23.96	435
23.98	433
24	437
24.02	440
24.04	456
24.06	463
24.08	454
24.1	439
24.12	433
24.14	442
24.16	453
24.18	462
24.2	475
24.22	469
24.24	462
24.26	455
24.28	454
24.3	460
24.32	462
24.34	462
24.36	460
24.38	447
24.4	444
24.42	444
24.44	446
24.46	452
24.48	451
24.5	452
24.52	459
24.54	456
24.56	450
24.58	445
24.6	446
24.62	444
24.64	440
24.66	445
24.68	452
24.7	457
24.72	464
24.74	474
24.76	477
24.78	477
24.8	469
24.82	465
24.84	455
24.86	454
24.88	459
24.9	472
24.92	474
24.94	480
24.96	470
24.98	457
25	445
25.02	439
25.04	434
25.06	430
25.08	430
25.1	431
25.12	422
25.14	416
25.16	418
25.18	422
25.2	424
25.22	421
25.24	432
25.26	438
25.28	443
25.3	449
25.32	445
25.34	436
25.36	426
25.38	414
25.4	415
25.42	412
25.44	415
25.46	419
25.48	422
25.5	424
25.52	424
25.54	427
25.56	425
25.58	417
25.6	410
25.62	404
25.64	411
25.66	415
25.68	421
25.7	426
25.72	420
25.74	409
25.76	412
25.78	405
25.8	406
25.82	397
25.84	392
25.86	383
25.88	368
25.9	362
25.92	376
25.94	387
25.96	387
25.98	389
26	389
26.02	382
26.04	365
26.06	356
26.08	349
26.1	353
26.12	353
26.14	362
26.16	364
26.18	368
26.2	366
26.22	357
26.24	356
26.26	363
26.28	368
26.3	369
26.32	371
26.34	381
26.36	383
26.38	376
26.4	378
26.42	365
26.44	356
26.46	348
26.48	355
26.5	364
26.52	372
26.54	371
26.56	372
26.58	354
26.6	351
26.62	347
26.64	351
26.66	349
26.68	352
26.7	345
26.72	347
26.74	338
26.76	339
26.78	330
26.8	337
26.82	339
26.84	354
26.86	355
26.88	360
26.9	357
26.92	354
26.94	343
26.96	352
26.98	354
27	366
27.02	361
27.04	354
27.06	349
27.08	347
27.1	348
27.12	354
27.14	358
27.16	359
27.18	348
27.2	339
27.22	341
27.24	349
27.26	352
27.28	345
27.3	346
27.32	345
27.34	336
27.36	342
27.38	351
27.4	358
27.42	356
27.44	350
27.46	347
27.48	348
27.5	342
27.52	337
27.54	324
27.56	313
27.58	314
27.6	316
27.62	319
27.64	325
27.66	334
27.68	338
27.7	337
27.72	337
27.74	339
27.76	327
27.78	317
27.8	311
27.82	317
27.84	327
27.86	335
27.88	341
27.9	347
27.92	344
27.94	333
27.96	334
27.98	327
28	327
28.02	324
28.04	320
28.06	329
28.08	336
28.1	335
28.12	340
28.14	339
28.16	341
28.18	335
28.2	326
28.22	327
28.24	325
28.26	329
28.28	329
28.3	334
28.32	334
28.34	335
28.36	332
28.38	328
28.4	322
28.42	326
28.44	326
28.46	331
28.48	330
28.5	332
28.52	326
28.54	322
28.56	322
28.58	326
28.6	329
28.62	326
28.64	326
28.66	321
28.68	318
28.7	314
28.72	316
28.74	325
28.76	323
28.78	317
28.8	318
28.82	322
28.84	314
28.86	314
28.88	317
28.9	322
28.92	326
28.94	325
28.96	327
28.98	335
29	331
29.02	337
29.04	341
29.06	330
29.08	326
29.1	320
29.12	316
29.14	307
29.16	309
29.18	309
29.2	311
29.22	309
29.24	312
29.26	317
29.28	316
29.3	312
29.32	315
29.34	308
29.36	304
29.38	304
29.4	308
29.42	307
29.44	307
29.46	310
29.48	303
29.5	302
29.52	299
29.54	296
29.56	301
29.58	308
29.6	314
29.62	318
29.64	317
29.66	331
29.68	329
29.7	331
29.72	337
29.74	336
29.76	329
29.78	320
29.8	312
29.82	321
29.84	318
29.86	323
29.88	325
29.9	316
29.92	314
29.94	315
29.96	306
29.98	307
30	307
30.02	313
30.04	307
30.06	301
30.08	302
30.1	311
30.12	310
30.14	315
30.16	322
30.18	328
30.2	320
30.22	307
30.24	299
30.26	306
30.28	308
30.3	317
30.32	321
30.34	328
30.36	321
30.38	317
30.4	311
30.42	320
30.44	318
30.46	320
30.48	321
30.5	328
30.52	324
30.54	323
30.56	314
30.58	312
30.6	308
30.62	306
30.64	311
30.66	320
30.68	315
30.7	316
30.72	311
30.74	305
30.76	302
30.78	305
30.8	315
30.82	317
30.84	314
30.86	320
30.88	323
30.9	319
30.92	319
30.94	324
30.96	328
30.98	325
31	319
31.02	319
31.04	315
31.06	317
31.08	317
31.1	317
31.12	322
31.14	326
31.16	329
31.18	339
31.2	343
31.22	346
31.24	340
31.26	341
31.28	336
31.3	335
31.32	343
31.34	351
31.36	345
31.38	339
31.4	335
31.42	337
31.44	332
31.46	332
31.48	343
31.5	348
31.52	345
31.54	347
31.56	339
31.58	332
31.6	328
31.62	341
31.64	356
31.66	363
31.68	370
31.7	365
31.72	357
31.74	354
31.76	352
31.78	373
31.8	376
31.82	367
31.84	365
31.86	354
31.88	353
31.9	358
31.92	357
31.94	370
31.96	367
31.98	362
32	366
32.02	362
32.04	369
32.06	374
32.08	378
32.1	387
32.12	385
32.14	378
32.16	373
32.18	369
32.2	373
32.22	372
32.24	381
32.26	389
32.28	391
32.3	387
32.32	385
32.34	380
32.36	381
32.38	377
32.4	376
32.42	381
32.44	393
32.46	402
32.48	405
32.5	404
32.52	405
32.54	402
32.56	396
32.58	384
32.6	381
32.62	380
32.64	385
32.66	386
32.68	392
32.7	411
32.72	421
32.74	410
32.76	405
32.78	407
32.8	412
32.82	411
32.84	415
32.86	419
32.88	423
32.9	418
32.92	417
32.94	421
32.96	426
32.98	428
33	434
33.02	433
33.04	433
33.06	434
33.08	428
33.1	416
33.12	408
33.14	412
33.16	410
33.18	412
33.2	415
33.22	415
33.24	412
33.26	412
33.28	419
33.3	429
33.32	429
33.34	427
33.36	423
33.38	408
33.4	406
33.42	415
33.44	411
33.46	402
33.48	404
33.5	402
33.52	402
33.54	408
33.56	412
33.58	419
33.6	411
33.62	408
33.64	412
33.66	414
33.68	413
33.7	413
33.72	410
33.74	401
33.76	398
33.78	394
33.8	392
33.82	391
33.84	390
33.86	389
33.88	397
33.9	397
33.92	401
33.94	392
33.96	388
33.98	391
34	388
34.02	381
34.04	379
34.06	380
34.08	375
34.1	372
34.12	378
34.14	391
34.16	391
34.18	389
34.2	384
34.22	380
34.24	373
34.26	365
34.28	365
34.3	366
34.32	357
34.34	357
34.36	370
34.38	369
34.4	366
34.42	368
34.44	369
34.46	367
34.48	350
34.5	356
34.52	364
34.54	359
34.56	361
34.58	372
34.6	366
34.62	365
34.64	363
34.66	363
34.68	364
34.7	366
34.72	360
34.74	350
34.76	335
34.78	332
34.8	334
34.82	334
34.84	341
34.86	348
34.88	346
34.9	336
34.92	330
34.94	330
34.96	328
34.98	328
35	330
35.02	334
35.04	331
35.06	327
35.08	331
35.1	335
35.12	334
35.14	334
35.16	331
35.18	328
35.2	323
35.22	325
35.24	328
35.26	327
35.28	325
35.3	323
35.32	313
35.34	313
35.36	311
35.38	322
35.4	327
35.42	333
35.44	334
35.46	334
35.48	324
35.5	320
35.52	318
35.54	324
35.56	326
35.58	334
35.6	333
35.62	324
35.64	317
35.66	314
35.68	312
35.7	312
35.72	309
35.74	318
35.76	314
35.78	307
35.8	310
35.82	318
35.84	317
35.86	320
35.88	319
35.9	327
35.92	321
35.94	329
35.96	337
35.98	344
36	333
36.02	325
36.04	321
36.06	318
36.08	306
36.1	312
36.12	317
36.14	321
36.16	321
36.18	321
36.2	321
36.22	317
36.24	307
36.26	303
36.28	309
36.3	310
36.32	320
36.34	320
36.36	319
36.38	325
36.4	322
36.42	317
36.44	316
36.46	313
36.48	318
36.5	318
36.52	313
36.54	320
36.56	318
36.58	318
36.6	317
36.62	326
36.64	326
36.66	325
36.68	317
36.7	316
36.72	317
36.74	326
36.76	331
36.78	338
36.8	335
36.82	338
36.84	332
36.86	325
36.88	315
36.9	314
36.92	320
36.94	323
36.96	324
36.98	335
37	334
37.02	329
37.04	318
37.06	322
37.08	326
37.1	326
37.12	327
37.14	333
37.16	331
37.18	328
37.2	314
37.22	322
37.24	324
37.26	334
37.28	343
37.3	348
37.32	344
37.34	343
37.36	331
37.38	337
37.4	342
37.42	351
37.44	352
37.46	350
37.48	343
37.5	345
37.52	338
37.54	328
37.56	329
37.58	333
37.6	333
37.62	337
37.64	344
37.66	354
37.68	352
37.7	344
37.72	342
37.74	332
37.76	327
37.78	331
37.8	341
37.82	343
37.84	351
37.86	353
37.88	351
37.9	347
37.92	343
37.94	341
37.96	340
37.98	337
38	340
38.02	348
38.04	349
38.06	358
38.08	357
38.1	350
38.12	346
38.14	341
38.16	339
38.18	340
38.2	331
38.22	340
38.24	351
38.26	353
38.28	360
38.3	359
38.32	359
38.34	357
38.36	348
38.38	355
38.4	359
38.42	355
38.44	352
38.46	353
38.48	353
38.5	358
38.52	352
38.54	356
38.56	350
38.58	353
38.6	345
38.62	352
38.64	360
38.66	372
38.68	373
38.7	387
38.72	388
38.74	386
38.76	373
38.78	371
38.8	371
38.82	376
38.84	379
38.86	383
38.88	381
38.9	386
38.92	388
38.94	393
38.96	390
38.98	398
39	395
39.02	387
39.04	386
39.06	392
39.08	396
39.1	398
39.12	387
39.14	401
39.16	408
39.18	414
39.2	428
39.22	429
39.24	437
39.26	434
39.28	421
39.3	421
39.32	420
39.34	422
39.36	425
39.38	421
39.4	432
39.42	439
39.44	440
39.46	440
39.48	446
39.5	458
39.52	466
39.54	473
39.56	486
39.58	483
39.6	470
39.62	459
39.64	450
39.66	452
39.68	464
39.7	474
39.72	491
39.74	506
39.76	518
39.78	518
39.8	520
39.82	519
39.84	513
39.86	511
39.88	516
39.9	525
39.92	540
39.94	551
39.96	565
39.98	562
40	553
40.02	557
40.04	559
40.06	566
40.08	582
40.1	583
40.12	592
40.14	588
40.16	587
40.18	597
40.2	606
40.22	623
40.24	626
40.26	616
40.28	628
40.3	624
40.32	625
40.34	626
40.36	632
40.38	646
40.4	664
40.42	673
40.44	692
40.46	703
40.48	698
40.5	688
40.52	688
40.54	705
40.56	723
40.58	736
40.6	753
40.62	761
40.64	755
40.66	754
40.68	745
40.7	748
40.72	751
40.74	753
40.76	769
40.78	775
40.8	778
40.82	784
40.84	782
40.86	795
40.88	811
40.9	818
40.92	831
40.94	825
40.96	815
40.98	811
41	824
41.02	844
41.04	863
41.06	881
41.08	881
41.1	885
41.12	885
41.14	883
41.16	899
41.18	907
41.2	921
41.22	928
41.24	914
41.26	912
41.28	906
41.3	895
41.32	888
41.34	888
41.36	899
41.38	904
41.4	906
41.42	916
41.44	920
41.46	927
41.48	928
41.5	934
41.52	936
41.54	932
41.56	917
41.58	904
41.6	892
41.62	897
41.64	890
41.66	895
41.68	896
41.7	900
41.72	893
41.74	884
41.76	883
41.78	880
41.8	868
41.82	874
41.84	858
41.86	844
41.88	843
41.9	839
41.92	841
41.94	853
41.96	868
41.98	880
42	855
42.02	831
42.04	822
42.06	816
42.08	811
42.1	832
42.12	840
42.14	832
42.16	818
42.18	798
42.2	785
42.22	770
42.24	758
42.26	776
42.28	773
42.3	771
42.32	769
42.34	764
42.36	763
42.38	753
42.4	742
42.42	749
42.44	742
42.46	749
42.48	740
42.5	737
42.52	736
42.54	723
42.56	708
42.58	683
42.6	673
42.62	673
42.64	667
42.66	669
42.68	680
42.7	679
42.72	677
42.74	657
42.76	648
42.78	640
42.8	640
42.82	652
42.84	651
42.86	647
42.88	632
42.9	614
42.92	593
42.94	585
42.96	582
42.98	591
43	584
43.02	588
43.04	573
43.06	558
43.08	544
43.1	530
43.12	514
43.14	515
43.16	521
43.18	534
43.2	536
43.22	548
43.24	558
43.26	543
43.28	540
43.3	536
43.32	523
43.34	510
43.36	508
43.38	517
43.4	513
43.42	507
43.44	517
43.46	511
43.48	502
43.5	497
43.52	499
43.54	500
43.56	499
43.58	505
43.6	507
43.62	506
43.64	508
43.66	500
43.68	488
43.7	478
43.72	470
43.74	464
43.76	462
43.78	464
43.8	464
43.82	460
43.84	456
43.86	448
43.88	437
43.9	435
43.92	435
43.94	434
43.96	428
43.98	434
44	441
44.02	455
44.04	453
44.06	452
44.08	453
44.1	446
44.12	441
44.14	436
44.16	430
44.18	426
44.2	419
44.22	405
44.24	402
44.26	390
44.28	400
44.3	404
44.32	399
44.34	397
44.36	401
44.38	401
44.4	408
44.42	403
44.44	405
44.46	402
44.48	395
44.5	380
44.52	378
44.54	383
44.56	382
44.58	381
44.6	379
44.62	379
44.64	380
44.66	375
44.68	373
44.7	378
44.72	384
44.74	387
44.76	386
44.78	394
44.8	398
44.82	401
44.84	398
44.86	404
44.88	413
44.9	414
44.92	409
44.94	412
44.96	399
44.98	392
45	381
45.02	371
45.04	367
45.06	366
45.08	368
45.1	374
45.12	385
45.14	394
45.16	398
45.18	401
45.2	396
45.22	384
45.24	377
45.26	372
45.28	387
45.3	386
45.32	397
45.34	402
45.36	406
45.38	405
45.4	407
45.42	400
45.44	402
45.46	395
45.48	396
45.5	392
45.52	396
45.54	395
45.56	397
45.58	394
45.6	404
45.62	403
45.64	403
45.66	399
45.68	402
45.7	398
45.72	404
45.74	410
45.76	416
45.78	417
45.8	411
45.82	414
45.84	414
45.86	413
45.88	415
45.9	414
45.92	417
45.94	423
45.96	423
45.98	433
46	436
46.02	435
46.04	428
46.06	425
46.08	434
46.1	442
46.12	448
46.14	454
46.16	447
46.18	436
46.2	425
46.22	418
46.24	427
46.26	423
46.28	422
46.3	430
46.32	427
46.34	438
46.36	453
46.38	463
46.4	477
46.42	465
46.44	468
46.46	475
46.48	468
46.5	471
46.52	467
46.54	459
46.56	454
46.58	456
46.6	468
46.62	477
46.64	475
46.66	473
46.68	476
46.7	482
46.72	482
46.74	493
46.76	493
46.78	492
46.8	478
46.82	467
46.84	469
46.86	481
46.88	479
46.9	483
46.92	495
46.94	492
46.96	492
46.98	490
47	497
47.02	514
47.04	504
47.06	503
47.08	514
47.1	504
47.12	507
47.14	503
47.16	503
47.18	500
47.2	491
47.22	495
47.24	506
47.26	505
47.28	512
47.3	521
47.32	521
47.34	514
47.36	513
47.38	516
47.4	512
47.42	502
47.44	488
47.46	492
47.48	500
47.5	510
47.52	517
47.54	531
47.56	536
47.58	531
47.6	505
47.62	494
47.64	485
47.66	481
47.68	477
47.7	485
47.72	497
47.74	509
47.76	507
47.78	501
47.8	493
47.82	486
47.84	477
47.86	473
47.88	481
47.9	487
47.92	482
47.94	480
47.96	480
47.98	478
48	476
48.02	473
48.04	474
48.06	467
48.08	460
48.1	464
48.12	471
48.14	476
48.16	481
48.18	483
48.2	484
48.22	482
48.24	470
48.26	473
48.28	469
48.3	452
48.32	446
48.34	442
48.36	441
48.38	449
48.4	454
48.42	465
48.44	460
48.46	454
48.48	448
48.5	446
48.52	447
48.54	450
48.56	447
48.58	448
48.6	446
48.62	455
48.64	457
48.66	469
48.68	468
48.7	461
48.72	450
48.74	441
48.76	434
48.78	435
48.8	431
48.82	434
48.84	437
48.86	445
48.88	445
48.9	448
48.92	458
48.94	447
48.96	438
48.98	436
49	430
49.02	419
49.04	417
49.06	424
49.08	431
49.1	420
49.12	422
49.14	418
49.16	405
49.18	393
49.2	396
49.22	392
49.24	394
49.26	397
49.28	405
49.3	405
49.32	406
49.34	413
49.36	422
49.38	415
49.4	412
49.42	412
49.44	407
49.46	404
49.48	401
49.5	403
49.52	404
49.54	409
49.56	413
49.58	414
49.6	414
49.62	416
49.64	413
49.66	404
49.68	398
49.7	398
49.72	390
49.74	379
49.76	380
49.78	381
49.8	387
49.82	389
49.84	394
49.86	400
49.88	401
49.9	397
49.92	396
49.94	393
49.96	392
49.98	385
50	383
50.02	395
50.04	398
50.06	405
50.08	410
50.1	406
50.12	401
50.14	395
50.16	386
50.18	387
50.2	387
50.22	394
50.24	397
50.26	394
50.28	399
50.3	396
50.32	387
50.34	381
50.36	378
50.38	378
50.4	376
50.42	384
50.44	393
50.46	392
50.48	390
50.5	384
50.52	380
50.54	377
50.56	376
50.58	384
50.6	381
50.62	382
50.64	383
50.66	389
50.68	381
50.7	382
50.72	386
50.74	391
50.76	390
50.78	383
50.8	381
50.82	381
50.84	364
50.86	362
50.88	358
50.9	362
50.92	362
50.94	350
50.96	357
50.98	358
51	347
51.02	344
51.04	332
51.06	334
51.08	330
51.1	335
51.12	354
51.14	361
51.16	355
51.18	349
51.2	334
51.22	330
51.24	324
51.26	328
51.28	331
51.3	328
51.32	324
51.34	314
51.36	311
51.38	316
51.4	316
51.42	323
51.44	322
51.46	317
51.48	315
51.5	304
51.52	302
51.54	307
51.56	309
51.58	318
51.6	317
51.62	326
51.64	326
51.66	323
51.68	319
51.7	318
51.72	310
51.74	306
51.76	307
51.78	315
51.8	315
51.82	315
51.84	321
51.86	319
51.88	313
51.9	324
51.92	334
51.94	328
51.96	322
51.98	314
52	310
52.02	300
52.04	297
52.06	302
52.08	295
52.1	287
52.12	284
52.14	284
52.16	284
52.18	291
52.2	301
52.22	308
52.24	305
52.26	316
52.28	316
52.3	308
52.32	298
52.34	294
52.36	304
52.38	313
52.4	316
52.42	330
52.44	330
52.46	323
52.48	316
52.5	305
52.52	310
52.54	306
52.56	305
52.58	309
52.6	305
52.62	299
52.64	296
52.66	287
52.68	295
52.7	300
52.72	305
52.74	306
52.76	304
52.78	301
52.8	301
52.82	303
52.84	314
52.86	321
52.88	317
52.9	318
52.92	319
52.94	322
52.96	321
52.98	316
53	313
53.02	309
53.04	309
53.06	324
53.08	329
53.1	340
53.12	340
53.14	336
53.16	333
53.18	331
53.2	334
53.22	326
53.24	322
53.26	325
53.28	322
53.3	328
53.32	324
53.34	326
53.36	321
53.38	306
53.4	309
53.42	313
53.44	316
53.46	321
53.48	322
53.5	322
53.52	326
53.54	326
53.56	330
53.58	330
53.6	322
53.62	315
53.64	313
53.66	301
53.68	307
53.7	316
53.72	323
53.74	324
53.76	318
53.78	319
53.8	322
53.82	322
53.84	328
53.86	335
53.88	338
53.9	331
53.92	331
53.94	324
53.96	320
53.98	317
54	320
54.02	316
54.04	321
54.06	323
54.08	329
54.1	323
54.12	321
54.14	324
54.16	327
54.18	322
54.2	330
54.22	326
54.24	326
54.26	328
54.28	337
54.3	344
54.32	341
54.34	338
54.36	338
54.38	334
54.4	334
54.42	327
54.44	327
54.46	326
54.48	319
54.5	315
54.52	314
54.54	323
54.56	321
54.58	317
54.6	311
54.62	313
54.64	308
54.66	313
54.68	319
54.7	323
54.72	320
54.74	318
54.76	310
54.78	309
54.8	306
54.82	318
54.84	322
54.86	317
54.88	306
54.9	302
54.92	302
54.94	300
54.96	308
54.98	314
55	312
55.02	301
55.04	284
55.06	283
55.08	283
55.1	287
55.12	294
55.14	294
55.16	293
55.18	287
55.2	279
55.22	282
55.24	286
55.26	288
55.28	286
55.3	285
55.32	287
55.34	279
55.36	284
55.38	283
55.4	287
55.42	288
55.44	294
55.46	290
55.48	287
55.5	280
55.52	282
55.54	271
55.56	268
55.58	271
55.6	278
55.62	276
55.64	280
55.66	284
55.68	286
55.7	287
55.72	279
55.74	273
55.76	270
55.78	271
55.8	278
55.82	283
55.84	287
55.86	291
55.88	286
55.9	282
55.92	282
55.94	280
55.96	285
55.98	287
56	288
56.02	291
56.04	292
56.06	294
56.08	295
56.1	286
56.12	281
56.14	274
56.16	271
56.18	272
56.2	264
56.22	268
56.24	274
56.26	273
56.28	273
56.3	276
56.32	285
56.34	289
56.36	282
56.38	274
56.4	269
56.42	253
56.44	243
56.46	242
56.48	248
56.5	253
56.52	256
56.54	259
56.56	272
56.58	270
56.6	268
56.62	270
56.64	271
56.66	264
56.68	252
56.7	255
56.72	262
56.74	254
56.76	247
56.78	251
56.8	255
56.82	252
56.84	250
56.86	257
56.88	261
56.9	262
56.92	265
56.94	267
56.96	269
56.98	271
57	267
57.02	263
57.04	264
57.06	264
57.08	262
57.1	262
57.12	261
57.14	260
57.16	256
57.18	252
57.2	254
57.22	252
57.24	254
57.26	255
57.28	256
57.3	251
57.32	258
57.34	263
57.36	269
57.38	269
57.4	270
57.42	269
57.44	265
57.46	253
57.48	258
57.5	264
57.52	264
57.54	265
57.56	272
57.58	272
57.6	267
57.62	258
57.64	255
57.66	260
57.68	254
57.7	261
57.72	268
57.74	266
57.76	266
57.78	266
57.8	270
57.82	270
57.84	270
57.86	275
57.88	280
57.9	282
57.92	280
57.94	274
57.96	269
57.98	257
58	250
58.02	244
58.04	249
58.06	254
58.08	264
58.1	265
58.12	274
58.14	271
58.16	263
58.18	257
58.2	246
58.22	245
58.24	247
58.26	251
58.28	259
58.3	261
58.32	269
58.34	275
58.36	275
58.38	275
58.4	273
58.42	273
58.44	262
58.46	256
58.48	254
58.5	250
58.52	255
58.54	252
58.56	262
58.58	276
58.6	282
58.62	284
58.64	280
58.66	282
58.68	286
58.7	278
58.72	276
58.74	274
58.76	264
58.78	261
58.8	259
58.82	263
58.84	269
58.86	273
58.88	272
58.9	269
58.92	268
58.94	277
58.96	275
58.98	270
59	263
59.02	265
59.04	260
59.06	259
59.08	259
59.1	266
59.12	277
59.14	284
59.16	284
59.18	283
59.2	275
59.22	264
59.24	249
59.26	250
59.28	261
59.3	259
59.32	258
59.34	258
59.36	260
59.38	255
59.4	255
59.42	262
59.44	279
59.46	275
59.48	277
59.5	279
59.52	273
59.54	259
59.56	255
59.58	258
59.6	267
59.62	268
59.64	274
59.66	281
59.68	279
59.7	273
59.72	266
59.74	263
59.76	257
59.78	262
59.8	269
59.82	278
59.84	280
59.86	282
59.88	276
59.9	272
59.92	267
59.94	268
59.96	268
[truncated: 1,002 more rows]

## Sheet: Fig.3b
2 θ (degree)	Intensity (a.u.)
20	172
20.02	173
20.04	174
20.06	175
20.08	178
20.1	182
20.12	185
20.14	184
20.16	184
20.18	182
20.2	182
20.22	175
20.24	171
20.26	173
20.28	176
20.3	179
20.32	176
20.34	174
20.36	176
20.38	176
20.4	175
20.42	174
20.44	181
20.46	185
20.48	188
20.5	189
20.52	188
20.54	191
20.56	191
20.58	188
20.6	189
20.62	189
20.64	193
20.66	194
20.68	196
20.7	197
20.72	196
20.74	194
20.76	194
20.78	192
20.8	190
20.82	188
20.84	190
20.86	195
20.88	195
20.9	188
20.92	179
20.94	180
20.96	182
20.98	188
21	189
21.02	193
21.04	196
21.06	200
21.08	203
21.1	196
21.12	193
21.14	193
21.16	187
21.18	185
21.2	185
21.22	189
21.24	189
21.26	190
21.28	193
21.3	192
21.32	194
21.34	193
21.36	193
21.38	191
21.4	194
21.42	201
21.44	200
21.46	196
21.48	193
21.5	186
21.52	183
21.54	183
21.56	187
21.58	185
21.6	186
21.62	189
21.64	187
21.66	184
21.68	182
21.7	180
21.72	186
21.74	193
21.76	199
21.78	198
21.8	197
21.82	199
21.84	197
21.86	196
21.88	192
21.9	197
21.92	201
21.94	206
21.96	205
21.98	204
22	203
22.02	203
22.04	199
22.06	199
22.08	196
22.1	199
22.12	200
22.14	207
22.16	206
22.18	205
22.2	205
22.22	205
22.24	200
22.26	200
22.28	199
22.3	202
22.32	206
22.34	209
22.36	209
22.38	207
22.4	211
22.42	213
22.44	207
22.46	207
22.48	203
22.5	207
22.52	212
22.54	212
22.56	217
22.58	225
22.6	225
22.62	223
22.64	222
22.66	215
22.68	208
22.7	207
22.72	202
22.74	202
22.76	206
22.78	212
22.8	213
22.82	218
22.84	220
22.86	220
22.88	228
22.9	233
22.92	234
22.94	240
22.96	237
22.98	236
23	232
23.02	227
23.04	221
23.06	225
23.08	229
23.1	232
23.12	236
23.14	241
23.16	243
23.18	242
23.2	238
23.22	241
23.24	243
23.26	246
23.28	242
23.3	241
23.32	242
23.34	246
23.36	246
23.38	236
23.4	237
23.42	243
23.44	243
23.46	241
23.48	244
23.5	242
23.52	245
23.54	251
23.56	246
23.58	240
23.6	243
23.62	242
23.64	239
23.66	237
23.68	237
23.7	239
23.72	247
23.74	252
23.76	251
23.78	255
23.8	257
23.82	260
23.84	260
23.86	258
23.88	251
23.9	248
23.92	246
23.94	243
23.96	234
23.98	232
24	234
24.02	239
24.04	242
24.06	241
24.08	243
24.1	245
24.12	254
24.14	260
24.16	258
24.18	259
24.2	261
24.22	259
24.24	257
24.26	253
24.28	253
24.3	255
24.32	261
24.34	260
24.36	257
24.38	260
24.4	259
24.42	256
24.44	257
24.46	260
24.48	258
24.5	262
24.52	260
24.54	254
24.56	250
24.58	256
24.6	256
24.62	261
24.64	262
24.66	269
24.68	266
24.7	269
24.72	271
24.74	266
24.76	262
24.78	259
24.8	255
24.82	251
24.84	248
24.86	245
24.88	238
24.9	240
24.92	248
24.94	249
24.96	250
24.98	246
25	246
25.02	244
25.04	247
25.06	239
25.08	236
25.1	235
25.12	240
25.14	249
25.16	248
25.18	240
25.2	236
25.22	236
25.24	241
25.26	236
25.28	236
25.3	237
25.32	237
25.34	241
25.36	239
25.38	239
25.4	241
25.42	244
25.44	247
25.46	239
25.48	237
25.5	233
25.52	230
25.54	232
25.56	235
25.58	245
25.6	241
25.62	238
25.64	239
25.66	233
25.68	230
25.7	228
25.72	228
25.74	231
25.76	228
25.78	228
25.8	218
25.82	213
25.84	213
25.86	213
25.88	211
25.9	215
25.92	219
25.94	224
25.96	221
25.98	221
26	217
26.02	213
26.04	213
26.06	213
26.08	210
26.1	209
26.12	208
26.14	208
26.16	207
26.18	207
26.2	204
26.22	202
26.24	200
26.26	201
26.28	203
26.3	202
26.32	201
26.34	203
26.36	209
26.38	208
26.4	202
26.42	199
26.44	200
26.46	203
26.48	209
26.5	212
26.52	211
26.54	216
26.56	220
26.58	217
26.6	209
26.62	209
26.64	209
26.66	204
26.68	202
26.7	205
26.72	204
26.74	207
26.76	206
26.78	202
26.8	199
26.82	200
26.84	199
26.86	194
26.88	192
26.9	194
26.92	197
26.94	200
26.96	199
26.98	197
27	199
27.02	202
27.04	201
27.06	200
27.08	196
27.1	195
27.12	200
27.14	195
27.16	192
27.18	193
27.2	194
27.22	190
27.24	189
27.26	190
27.28	185
27.3	185
27.32	188
27.34	181
27.36	186
27.38	190
27.4	190
27.42	193
27.44	198
27.46	199
27.48	196
27.5	190
27.52	189
27.54	188
27.56	189
27.58	181
27.6	180
27.62	185
27.64	189
27.66	191
27.68	192
27.7	187
27.72	189
27.74	189
27.76	189
27.78	182
27.8	186
27.82	191
27.84	196
27.86	197
27.88	194
27.9	191
27.92	192
27.94	192
27.96	191
27.98	187
28	186
28.02	186
28.04	186
28.06	179
28.08	179
28.1	176
28.12	173
28.14	172
28.16	171
28.18	173
28.2	175
28.22	179
28.24	184
28.26	187
28.28	193
28.3	193
28.32	187
28.34	187
28.36	186
28.38	187
28.4	187
28.42	184
28.44	178
28.46	181
28.48	179
28.5	179
28.52	177
28.54	182
28.56	189
28.58	197
28.6	201
28.62	202
28.64	201
28.66	194
28.68	184
28.7	179
28.72	176
28.74	175
28.76	179
28.78	179
28.8	182
28.82	183
28.84	186
28.86	181
28.88	182
28.9	183
28.92	182
28.94	184
28.96	187
28.98	189
29	193
29.02	197
29.04	204
29.06	204
29.08	205
29.1	205
29.12	203
29.14	201
29.16	192
29.18	187
29.2	178
29.22	179
29.24	176
29.26	174
29.28	177
29.3	184
29.32	191
29.34	192
29.36	194
29.38	192
29.4	187
29.42	187
29.44	179
29.46	178
29.48	176
29.5	179
29.52	180
29.54	180
29.56	182
29.58	181
29.6	179
29.62	182
29.64	183
29.66	188
29.68	192
29.7	197
29.72	198
29.74	195
29.76	188
29.78	182
29.8	176
29.82	175
29.84	177
29.86	177
29.88	184
29.9	188
29.92	194
29.94	197
29.96	196
29.98	196
30	191
30.02	188
30.04	187
30.06	182
30.08	183
30.1	187
30.12	189
30.14	189
30.16	189
30.18	193
30.2	189
30.22	185
30.24	184
30.26	184
30.28	182
30.3	182
30.32	181
30.34	184
30.36	187
30.38	192
30.4	191
30.42	189
30.44	189
30.46	189
30.48	182
30.5	173
30.52	173
30.54	173
30.56	177
30.58	181
30.6	184
30.62	187
30.64	192
30.66	190
30.68	186
30.7	180
30.72	180
30.74	176
30.76	184
30.78	183
30.8	185
30.82	192
30.84	199
30.86	202
30.88	205
30.9	203
30.92	198
30.94	197
30.96	199
30.98	195
31	196
31.02	202
31.04	201
31.06	204
31.08	197
31.1	191
31.12	184
31.14	186
31.16	186
31.18	190
31.2	192
31.22	194
31.24	196
31.26	194
31.28	186
31.3	182
31.32	178
31.34	186
31.36	192
31.38	194
31.4	193
31.42	195
31.44	200
31.46	198
31.48	196
31.5	193
31.52	188
31.54	192
31.56	192
31.58	192
31.6	190
31.62	192
31.64	194
31.66	196
31.68	202
31.7	200
31.72	198
31.74	199
31.76	197
31.78	198
31.8	197
31.82	201
31.84	203
31.86	208
31.88	215
31.9	219
31.92	221
31.94	219
31.96	219
31.98	219
32	220
32.02	222
32.04	222
32.06	225
32.08	226
32.1	229
32.12	226
32.14	225
32.16	232
32.18	234
32.2	232
32.22	235
32.24	234
32.26	233
32.28	229
32.3	230
32.32	235
32.34	238
32.36	249
32.38	253
32.4	251
32.42	248
32.44	243
32.46	238
32.48	237
32.5	240
32.52	249
32.54	253
32.56	258
32.58	261
32.6	258
32.62	255
32.64	252
32.66	255
32.68	263
32.7	266
32.72	274
32.74	279
32.76	280
32.78	283
32.8	273
32.82	263
32.84	261
32.86	262
32.88	261
32.9	261
32.92	268
32.94	275
32.96	275
32.98	275
33	269
33.02	262
33.04	266
33.06	265
33.08	266
33.1	267
33.12	275
33.14	279
33.16	280
33.18	277
33.2	280
33.22	274
33.24	271
33.26	274
33.28	279
33.3	276
33.32	276
33.34	276
33.36	276
33.38	274
33.4	279
33.42	274
33.44	271
33.46	276
33.48	282
33.5	282
33.52	284
33.54	289
33.56	286
33.58	291
33.6	290
33.62	283
33.64	276
33.66	269
33.68	265
33.7	260
33.72	260
33.74	258
33.76	254
33.78	259
33.8	260
33.82	262
33.84	260
33.86	256
33.88	254
33.9	252
33.92	255
33.94	254
33.96	256
33.98	257
34	261
34.02	265
34.04	268
34.06	265
34.08	257
34.1	253
34.12	252
34.14	247
34.16	245
34.18	242
34.2	238
34.22	239
34.24	235
34.26	234
34.28	230
34.3	227
34.32	231
34.34	230
34.36	232
34.38	235
34.4	235
34.42	236
34.44	234
34.46	235
34.48	230
34.5	228
34.52	233
34.54	230
34.56	226
34.58	225
34.6	219
34.62	217
34.64	213
34.66	208
34.68	206
34.7	211
34.72	218
34.74	221
34.76	225
34.78	228
34.8	227
34.82	233
34.84	230
34.86	227
34.88	220
34.9	218
34.92	208
34.94	199
34.96	199
34.98	199
35	200
35.02	205
35.04	206
35.06	208
35.08	207
35.1	212
35.12	206
35.14	205
35.16	210
35.18	212
35.2	214
35.22	213
35.24	213
35.26	213
35.28	214
35.3	220
35.32	214
35.34	213
35.36	217
35.38	218
35.4	215
35.42	208
35.44	207
35.46	207
35.48	203
35.5	206
35.52	200
35.54	202
35.56	205
35.58	207
35.6	207
35.62	207
35.64	210
35.66	211
35.68	206
35.7	209
35.72	208
35.74	207
35.76	205
35.78	207
35.8	207
35.82	207
35.84	209
35.86	207
35.88	206
35.9	205
35.92	202
35.94	201
35.96	200
35.98	206
36	208
36.02	212
36.04	217
36.06	217
36.08	221
36.1	214
36.12	213
36.14	215
36.16	216
36.18	220
36.2	218
36.22	219
36.24	217
36.26	217
36.28	214
36.3	212
36.32	213
36.34	214
36.36	215
36.38	210
36.4	204
36.42	202
36.44	204
36.46	207
36.48	207
36.5	213
36.52	213
36.54	215
36.56	219
36.58	217
36.6	216
36.62	217
36.64	227
36.66	229
36.68	230
36.7	229
36.72	223
36.74	217
36.76	218
36.78	220
36.8	218
36.82	221
36.84	228
36.86	223
36.88	224
36.9	221
36.92	218
36.94	211
36.96	212
36.98	216
37	216
37.02	216
37.04	218
37.06	218
37.08	224
37.1	229
37.12	232
37.14	230
37.16	233
37.18	234
37.2	233
37.22	228
37.24	226
37.26	227
37.28	227
37.3	231
37.32	228
37.34	221
37.36	221
37.38	218
37.4	220
37.42	219
37.44	224
37.46	228
37.48	226
37.5	227
37.52	223
37.54	222
37.56	229
37.58	233
37.6	240
37.62	240
37.64	239
37.66	239
37.68	239
37.7	238
37.72	235
37.74	236
37.76	241
37.78	242
37.8	237
37.82	232
37.84	230
37.86	237
37.88	240
37.9	240
37.92	239
37.94	239
37.96	240
37.98	237
38	234
38.02	234
38.04	234
38.06	243
38.08	247
38.1	249
38.12	250
38.14	250
38.16	252
38.18	255
38.2	256
38.22	256
38.24	256
38.26	259
38.28	262
38.3	265
38.32	271
38.34	267
38.36	269
38.38	268
38.4	265
38.42	264
38.44	267
38.46	266
38.48	273
38.5	277
38.52	280
38.54	276
38.56	269
38.58	266
38.6	268
38.62	268
38.64	273
38.66	273
38.68	278
38.7	275
38.72	276
38.74	282
38.76	284
38.78	288
38.8	294
38.82	299
38.84	305
38.86	308
38.88	307
38.9	304
38.92	307
38.94	310
38.96	318
38.98	315
39	320
39.02	323
39.04	320
39.06	318
39.08	317
39.1	317
39.12	319
39.14	320
39.16	328
39.18	330
39.2	339
39.22	343
39.24	348
39.26	355
39.28	360
39.3	363
39.32	365
39.34	364
39.36	366
39.38	368
39.4	372
39.42	379
39.44	384
39.46	391
39.48	392
39.5	393
39.52	402
39.54	403
39.56	407
39.58	404
39.6	410
39.62	419
39.64	435
39.66	443
39.68	447
39.7	459
39.72	465
39.74	468
39.76	478
39.78	478
39.8	489
39.82	493
39.84	503
39.86	499
39.88	509
39.9	519
39.92	514
39.94	527
39.96	535
39.98	535
40	544
40.02	546
40.04	544
40.06	544
40.08	554
40.1	553
40.12	557
40.14	578
40.16	586
40.18	595
40.2	618
40.22	631
40.24	638
40.26	645
40.28	645
40.3	633
40.32	637
40.34	646
40.36	649
40.38	654
40.4	672
40.42	689
40.44	710
40.46	723
40.48	729
40.5	733
40.52	746
40.54	756
40.56	755
40.58	750
40.6	752
40.62	757
40.64	764
40.66	770
40.68	780
40.7	795
40.72	809
40.74	817
40.76	818
40.78	816
40.8	821
40.82	835
40.84	834
40.86	845
40.88	848
40.9	847
40.92	851
40.94	851
40.96	858
40.98	857
41	871
41.02	886
41.04	882
41.06	878
41.08	866
41.1	864
41.12	870
41.14	865
41.16	861
41.18	854
41.2	865
41.22	888
41.24	899
41.26	901
41.28	911
41.3	919
41.32	924
41.34	917
41.36	896
41.38	874
41.4	862
41.42	870
41.44	860
41.46	866
41.48	877
41.5	883
41.52	890
41.54	892
41.56	887
41.58	869
41.6	864
41.62	866
41.64	856
41.66	860
41.68	854
41.7	842
41.72	815
41.74	799
41.76	782
41.78	760
41.8	762
41.82	767
41.84	768
41.86	777
41.88	788
41.9	798
41.92	792
41.94	784
41.96	773
41.98	761
42	755
42.02	745
42.04	726
42.06	716
42.08	709
42.1	705
42.12	695
42.14	687
42.16	684
42.18	690
42.2	691
42.22	679
42.24	666
42.26	655
42.28	639
42.3	628
42.32	615
42.34	608
42.36	598
42.38	600
42.4	597
42.42	582
42.44	589
42.46	586
42.48	579
42.5	567
42.52	556
42.54	540
42.56	522
42.58	519
42.6	512
42.62	504
42.64	513
42.66	513
42.68	512
42.7	503
42.72	497
42.74	475
42.76	460
42.78	462
42.8	454
42.82	452
42.84	452
42.86	458
42.88	460
42.9	454
42.92	452
42.94	438
42.96	431
42.98	426
43	419
43.02	411
43.04	406
43.06	407
43.08	398
43.1	391
43.12	390
43.14	376
43.16	370
43.18	367
43.2	367
43.22	369
43.24	375
43.26	373
43.28	366
43.3	367
43.32	364
43.34	357
43.36	354
43.38	356
43.4	356
43.42	354
43.44	351
43.46	343
43.48	334
43.5	333
43.52	340
43.54	336
43.56	334
43.58	337
43.6	337
43.62	330
43.64	331
43.66	327
43.68	332
43.7	338
43.72	341
43.74	333
43.76	326
43.78	318
43.8	315
43.82	303
43.84	299
43.86	298
43.88	305
43.9	306
43.92	304
43.94	307
43.96	307
43.98	307
44	307
44.02	299
44.04	296
44.06	297
44.08	298
44.1	301
44.12	302
44.14	302
44.16	298
44.18	294
44.2	293
44.22	287
44.24	289
44.26	292
44.28	299
44.3	302
44.32	300
44.34	297
44.36	299
44.38	295
44.4	299
44.42	302
44.44	306
44.46	305
44.48	309
44.5	296
44.52	291
44.54	289
44.56	287
44.58	281
44.6	286
44.62	293
44.64	296
44.66	294
44.68	300
44.7	302
44.72	306
44.74	308
44.76	304
44.78	305
44.8	301
44.82	300
44.84	298
44.86	291
44.88	294
44.9	299
44.92	297
44.94	296
44.96	293
44.98	297
45	296
45.02	303
45.04	310
45.06	311
45.08	314
45.1	314
45.12	305
45.14	297
45.16	291
45.18	286
45.2	279
45.22	282
45.24	285
45.26	289
45.28	300
45.3	306
45.32	304
45.34	305
45.36	307
45.38	308
45.4	303
45.42	306
45.44	308
45.46	312
45.48	319
45.5	316
45.52	313
45.54	312
45.56	314
45.58	319
45.6	318
45.62	321
45.64	327
45.66	329
45.68	328
45.7	323
45.72	313
45.74	311
45.76	312
45.78	319
45.8	321
45.82	323
45.84	326
45.86	334
45.88	339
45.9	344
45.92	341
45.94	344
45.96	344
45.98	348
46	348
46.02	347
46.04	347
46.06	352
46.08	356
46.1	359
46.12	362
46.14	367
46.16	359
46.18	363
46.2	366
46.22	369
46.24	372
46.26	379
46.28	383
46.3	383
46.32	388
46.34	392
46.36	386
46.38	391
46.4	399
46.42	407
46.44	415
46.46	419
46.48	416
46.5	421
46.52	423
46.54	422
46.56	424
46.58	427
46.6	434
46.62	437
46.64	438
46.66	438
46.68	443
46.7	453
46.72	463
46.74	466
46.76	472
46.78	474
46.8	477
46.82	478
46.84	479
46.86	482
46.88	482
46.9	483
46.92	489
46.94	494
46.96	502
46.98	507
47	511
47.02	512
47.04	523
47.06	528
47.08	527
47.1	526
47.12	523
47.14	513
47.16	508
47.18	506
47.2	503
47.22	506
47.24	514
47.26	516
47.28	521
47.3	532
47.32	533
47.34	525
47.36	535
47.38	538
47.4	537
47.42	535
47.44	534
47.46	534
47.48	538
47.5	546
47.52	536
47.54	535
47.56	540
47.58	531
47.6	529
47.62	532
47.64	539
47.66	539
47.68	537
47.7	534
47.72	523
47.74	531
47.76	528
47.78	524
47.8	526
47.82	534
47.84	540
47.86	536
47.88	526
47.9	515
47.92	508
47.94	507
47.96	492
47.98	485
48	470
48.02	472
48.04	479
48.06	476
48.08	475
48.1	480
48.12	487
48.14	493
48.16	494
48.18	490
48.2	477
48.22	474
48.24	464
48.26	453
48.28	451
48.3	450
48.32	453
48.34	459
48.36	459
48.38	455
48.4	448
48.42	443
48.44	431
48.46	431
48.48	433
48.5	434
48.52	440
48.54	445
48.56	439
48.58	431
48.6	422
48.62	417
48.64	407
48.66	405
48.68	402
48.7	400
48.72	397
48.74	391
48.76	387
48.78	384
48.8	388
48.82	388
48.84	379
48.86	378
48.88	378
48.9	370
48.92	362
48.94	357
48.96	359
48.98	361
49	357
49.02	347
49.04	341
49.06	342
49.08	344
49.1	334
49.12	332
49.14	339
49.16	346
49.18	349
49.2	347
49.22	341
49.24	344
49.26	344
49.28	344
49.3	340
49.32	337
49.34	340
49.36	341
49.38	338
49.4	337
49.42	337
49.44	338
49.46	332
49.48	328
49.5	331
49.52	326
49.54	325
49.56	323
49.58	319
49.6	317
49.62	327
49.64	322
49.66	315
49.68	308
49.7	312
49.72	315
49.74	313
49.76	311
49.78	314
49.8	313
49.82	320
49.84	314
49.86	306
49.88	302
49.9	306
49.92	311
49.94	307
49.96	311
49.98	314
50	316
50.02	314
50.04	308
50.06	305
50.08	301
50.1	301
50.12	299
50.14	296
50.16	299
50.18	296
50.2	299
50.22	293
50.24	286
50.26	296
50.28	299
50.3	301
50.32	298
50.34	294
50.36	293
50.38	287
50.4	281
50.42	275
50.44	269
50.46	276
50.48	280
50.5	278
50.52	282
50.54	285
50.56	286
50.58	284
50.6	277
50.62	278
50.64	273
50.66	268
50.68	260
50.7	253
50.72	257
50.74	260
50.76	251
50.78	251
50.8	255
50.82	261
50.84	267
50.86	268
50.88	272
50.9	275
50.92	276
50.94	276
50.96	265
50.98	269
51	266
51.02	254
51.04	247
51.06	244
51.08	248
51.1	247
51.12	246
51.14	248
51.16	249
51.18	260
51.2	259
51.22	258
51.24	263
51.26	263
51.28	259
51.3	255
51.32	244
51.34	243
51.36	243
51.38	246
51.4	245
51.42	252
51.44	256
51.46	250
51.48	253
51.5	252
51.52	248
51.54	247
51.56	247
51.58	248
51.6	251
51.62	251
51.64	247
51.66	249
51.68	252
51.7	248
51.72	249
51.74	251
51.76	255
51.78	259
51.8	263
51.82	259
51.84	257
51.86	254
51.88	248
51.9	244
51.92	247
51.94	247
51.96	244
51.98	244
52	245
52.02	240
52.04	241
52.06	242
52.08	247
52.1	246
52.12	243
52.14	240
52.16	238
52.18	238
52.2	235
52.22	231
52.24	236
52.26	242
52.28	248
52.3	247
52.32	244
52.34	249
52.36	248
52.38	248
52.4	246
52.42	243
52.44	246
52.46	248
52.48	246
52.5	246
52.52	251
52.54	253
52.56	251
52.58	253
52.6	254
52.62	254
52.64	254
52.66	249
52.68	248
52.7	246
52.72	247
52.74	248
52.76	252
52.78	255
52.8	251
52.82	252
52.84	252
52.86	253
52.88	260
52.9	254
52.92	252
52.94	258
52.96	256
52.98	250
53	243
53.02	246
53.04	246
53.06	249
53.08	258
53.1	256
53.12	258
53.14	261
53.16	260
53.18	255
53.2	253
53.22	255
53.24	253
53.26	256
53.28	262
53.3	265
53.32	269
53.34	271
53.36	273
53.38	277
53.4	280
53.42	288
53.44	288
53.46	285
53.48	279
53.5	273
53.52	263
53.54	256
53.56	250
53.58	254
53.6	261
53.62	268
53.64	266
53.66	264
53.68	266
53.7	268
53.72	268
53.74	271
53.76	272
53.78	278
53.8	284
53.82	281
53.84	279
53.86	276
53.88	274
53.9	268
53.92	264
53.94	264
53.96	267
53.98	268
54	271
54.02	272
54.04	269
54.06	266
54.08	260
54.1	258
54.12	258
54.14	260
54.16	267
54.18	269
54.2	276
54.22	272
54.24	268
54.26	262
54.28	259
54.3	257
54.32	258
54.34	255
54.36	257
54.38	258
54.4	261
54.42	262
54.44	264
54.46	260
54.48	257
54.5	261
54.52	267
54.54	266
54.56	271
54.58	273
54.6	272
54.62	273
54.64	269
54.66	263
54.68	262
54.7	262
54.72	261
54.74	259
54.76	256
54.78	253
54.8	243
54.82	242
54.84	237
54.86	237
54.88	235
54.9	229
54.92	227
54.94	228
54.96	232
54.98	238
55	241
55.02	245
55.04	248
55.06	254
55.08	248
55.1	241
55.12	234
55.14	229
55.16	229
55.18	232
55.2	239
55.22	243
55.24	247
55.26	254
55.28	246
55.3	240
55.32	230
55.34	220
55.36	214
55.38	213
55.4	214
55.42	215
55.44	216
55.46	220
55.48	221
55.5	223
55.52	224
55.54	225
55.56	221
55.58	218
55.6	213
55.62	212
55.64	213
55.66	217
55.68	225
55.7	226
55.72	230
55.74	234
55.76	231
55.78	234
55.8	229
55.82	228
55.84	224
55.86	226
55.88	226
55.9	219
55.92	219
55.94	219
55.96	219
55.98	221
56	216
56.02	219
56.04	216
56.06	219
56.08	221
56.1	220
56.12	225
56.14	225
56.16	219
56.18	219
56.2	215
56.22	215
56.24	211
56.26	208
56.28	209
56.3	208
56.32	210
56.34	212
56.36	212
56.38	222
56.4	224
56.42	222
56.44	221
56.46	217
56.48	216
56.5	214
56.52	209
56.54	211
56.56	213
56.58	211
56.6	210
56.62	207
56.64	202
56.66	200
56.68	198
56.7	197
56.72	199
56.74	205
56.76	211
56.78	221
56.8	229
56.82	230
56.84	226
56.86	226
56.88	219
56.9	213
56.92	210
56.94	208
56.96	210
56.98	217
57	215
57.02	214
57.04	213
57.06	213
57.08	215
57.1	213
57.12	212
57.14	213
57.16	206
57.18	205
57.2	204
57.22	207
57.24	204
57.26	206
57.28	214
57.3	217
57.32	224
57.34	223
57.36	218
57.38	215
57.4	215
57.42	215
57.44	211
57.46	214
57.48	223
57.5	230
57.52	236
57.54	238
57.56	231
57.58	224
57.6	219
57.62	216
57.64	215
57.66	218
57.68	222
57.7	226
57.72	227
57.74	228
57.76	220
57.78	220
57.8	217
57.82	220
57.84	220
57.86	224
57.88	224
57.9	225
57.92	228
57.94	221
57.96	212
57.98	213
58	209
58.02	211
58.04	213
58.06	214
58.08	212
58.1	213
58.12	219
58.14	215
58.16	210
58.18	212
58.2	220
58.22	225
58.24	229
58.26	222
58.28	215
58.3	215
58.32	213
58.34	206
58.36	202
58.38	205
58.4	217
58.42	218
58.44	223
58.46	222
58.48	226
58.5	230
58.52	223
58.54	218
58.56	214
58.58	214
58.6	212
58.62	210
58.64	213
58.66	210
58.68	212
58.7	214
58.72	211
58.74	215
58.76	216
58.78	213
58.8	209
58.82	213
58.84	212
58.86	211
58.88	215
58.9	224
58.92	230
58.94	236
58.96	240
58.98	235
59	233
59.02	232
59.04	229
59.06	232
59.08	228
59.1	225
59.12	224
59.14	224
59.16	225
59.18	219
59.2	218
59.22	220
59.24	224
59.26	227
59.28	224
59.3	224
59.32	226
59.34	235
59.36	233
59.38	230
59.4	228
59.42	226
59.44	228
59.46	229
59.48	233
59.5	233
59.52	234
59.54	239
59.56	237
59.58	234
59.6	229
59.62	224
59.64	228
59.66	230
59.68	232
59.7	226
59.72	227
59.74	229
59.76	231
59.78	235
59.8	233
59.82	231
59.84	233
59.86	233
59.88	234
59.9	233
59.92	232
59.94	231
59.96	233
[truncated: 1,002 more rows]

## Sheet: Fig.5a
ECSA	±	SA	±
87.8	4.72	1.66	0.22
14.4475	2.12917	3.4075	0.29228
90.33	3.51	3.69	0.22
85.38	4.1	3.4	0.23

## Sheet: Fig.5b
catalysts	MA	±
1	0.4825	0.03862
2	1.9325	0.18482
3	3.4125	0.18892
4	3	0.24

## Sheet: Fig.5c
initial		10 K		20 K		30 K
E	Current density	E	Current density	E	Current density	E	Current density
0.08242	-5.90816	0.08164	-5.76531	0.08158	-5.7551	0.08105	-5.65816
0.08334	-5.89286	0.08258	-5.7551	0.08247	-5.73469	0.08205	-5.65816
0.08412	-5.85204	0.08344	-5.72959	0.08342	-5.72449	0.08302	-5.65306
0.08528	-5.88265	0.08447	-5.73469	0.08433	-5.70918	0.084	-5.64796
0.0864	-5.90306	0.08547	-5.73469	0.08539	-5.71939	0.085	-5.64796
0.08734	-5.89286	0.08647	-5.73469	0.08636	-5.71429	0.08591	-5.63265
0.08831	-5.88776	0.08747	-5.73469	0.08733	-5.70918	0.08683	-5.61735
0.08912	-5.85204	0.08842	-5.72449	0.08833	-5.70918	0.0878	-5.61224
0.09017	-5.86224	0.08942	-5.72449	0.08933	-5.70918	0.08894	-5.63776
0.09117	-5.86224	0.09047	-5.73469	0.09039	-5.71939	0.08986	-5.62245
0.09214	-5.85714	0.09142	-5.72449	0.09136	-5.71429	0.09086	-5.62245
0.09314	-5.85714	0.09236	-5.71429	0.09233	-5.70918	0.09186	-5.62245
0.09409	-5.84694	0.09342	-5.72449	0.0933	-5.70408	0.0928	-5.61224
0.09506	-5.84184	0.09439	-5.71939	0.09436	-5.71429	0.0938	-5.61224
0.09606	-5.84184	0.09544	-5.72959	0.09536	-5.71429	0.09477	-5.60714
0.09695	-5.82143	0.09639	-5.71939	0.09633	-5.70918	0.0958	-5.61224
0.09795	-5.82143	0.09733	-5.70918	0.09728	-5.69898	0.09674	-5.60204
0.09889	-5.81122	0.09833	-5.70918	0.0983	-5.70408	0.09774	-5.60204
0.09995	-5.82143	0.0993	-5.70408	0.09928	-5.69898	0.0988	-5.61224
0.10154	-5.92857	0.1003	-5.70408	0.1003	-5.70408	0.0998	-5.61224
0.10234	-5.89286	0.10133	-5.70918	0.1013	-5.70408	0.10077	-5.60714
0.10309	-5.84694	0.10233	-5.70918	0.10233	-5.70918	0.10183	-5.61735
0.10423	-5.87245	0.10328	-5.69898	0.1033	-5.70408	0.1028	-5.61224
0.1052	-5.86735	0.10433	-5.70918	0.10433	-5.70918	0.10377	-5.60714
0.10609	-5.84694	0.10533	-5.70918	0.1053	-5.70408	0.10477	-5.60714
0.10709	-5.84694	0.10642	-5.72449	0.1063	-5.70408	0.10572	-5.59694
0.10814	-5.85714	0.10739	-5.71939	0.10733	-5.70918	0.10677	-5.60714
0.10909	-5.84694	0.10836	-5.71429	0.10833	-5.70918	0.10777	-5.60714
0.11006	-5.84184	0.10936	-5.71429	0.10928	-5.69898	0.10877	-5.60714
0.11103	-5.83673	0.11039	-5.71939	0.11033	-5.70918	0.10977	-5.60714
0.11209	-5.84694	0.11139	-5.71939	0.11133	-5.70918	0.1108	-5.61224
0.11309	-5.84694	0.11236	-5.71429	0.11236	-5.71429	0.11172	-5.59694
0.11395	-5.82143	0.11339	-5.71939	0.11333	-5.70918	0.1128	-5.61224
0.11506	-5.84184	0.11436	-5.71429	0.11433	-5.70918	0.11388	-5.62755
0.11617	-5.86224	0.11536	-5.71429	0.1153	-5.70408	0.11497	-5.64286
0.11706	-5.84184	0.11642	-5.72449	0.11633	-5.70918	0.11588	-5.62755
0.11803	-5.83673	0.11733	-5.70918	0.1173	-5.70408	0.11686	-5.62245
0.11906	-5.84184	0.1183	-5.70408	0.1183	-5.70408	0.11772	-5.59694
0.12006	-5.84184	0.11939	-5.71939	0.11928	-5.69898	0.11883	-5.61735
0.12103	-5.83673	0.12044	-5.72959	0.1203	-5.70408	0.11983	-5.61735
0.12198	-5.82653	0.12136	-5.71429	0.12133	-5.70918	0.1208	-5.61224
0.12309	-5.84694	0.12242	-5.72449	0.1223	-5.70408	0.12183	-5.61735
0.12412	-5.85204	0.12339	-5.71939	0.1233	-5.70408	0.12286	-5.62245
0.12506	-5.84184	0.12444	-5.72959	0.1243	-5.70408	0.12388	-5.62755
0.12609	-5.84694	0.12544	-5.72959	0.12533	-5.70918	0.12497	-5.64286
0.12709	-5.84694	0.12633	-5.70918	0.12633	-5.70918	0.1258	-5.61224
0.12792	-5.81633	0.12744	-5.72959	0.12736	-5.71429	0.12688	-5.62755
0.12954	-5.92857	0.12844	-5.72959	0.12836	-5.71429	0.12788	-5.62755
0.1304	-5.90306	0.12942	-5.72449	0.12936	-5.71429	0.12891	-5.63265
0.1312	-5.86735	0.13036	-5.71429	0.13036	-5.71429	0.12991	-5.63265
0.13212	-5.85204	0.13139	-5.71939	0.13139	-5.71939	0.13083	-5.61735
0.13306	-5.84184	0.13239	-5.71939	0.13242	-5.72449	0.1318	-5.61224
0.13386	-5.80612	0.13339	-5.71939	0.13339	-5.71939	0.1328	-5.61224
0.13512	-5.85204	0.13442	-5.72449	0.13442	-5.72449	0.13386	-5.62245
0.13617	-5.86224	0.13544	-5.72959	0.13544	-5.72959	0.13486	-5.62245
0.13706	-5.84184	0.13644	-5.72959	0.13642	-5.72449	0.13586	-5.62245
0.13817	-5.86224	0.13747	-5.73469	0.13742	-5.72449	0.13686	-5.62245
0.13928	-5.88265	0.1385	-5.7398	0.13839	-5.71939	0.13794	-5.63776
0.14028	-5.88265	0.13947	-5.73469	0.1393	-5.70408	0.13888	-5.62755
0.14117	-5.86224	0.1405	-5.7398	0.1403	-5.70408	0.13986	-5.62245
0.14214	-5.85714	0.1415	-5.7398	0.14136	-5.71429	0.14088	-5.62755
0.14306	-5.84184	0.14247	-5.73469	0.14239	-5.71939	0.14188	-5.62755
0.14406	-5.84184	0.14344	-5.72959	0.14339	-5.71939	0.14294	-5.63776
0.14509	-5.84694	0.14444	-5.72959	0.14439	-5.71939	0.14388	-5.62755
0.14609	-5.84694	0.14553	-5.7449	0.14544	-5.72959	0.14486	-5.62245
0.14706	-5.84184	0.14644	-5.72959	0.14642	-5.72449	0.14586	-5.62245
0.14806	-5.84184	0.14736	-5.71429	0.14742	-5.72449	0.14688	-5.62755
0.14914	-5.85714	0.1483	-5.70408	0.14842	-5.72449	0.14791	-5.63265
0.1502	-5.86735	0.14947	-5.73469	0.14944	-5.72959	0.14888	-5.62755
0.15114	-5.85714	0.15044	-5.72959	0.15042	-5.72449	0.14974	-5.60204
0.15212	-5.85204	0.1515	-5.7398	0.15147	-5.73469	0.15091	-5.63265
0.15314	-5.85714	0.15253	-5.7449	0.15244	-5.72959	0.15191	-5.63265
0.15412	-5.85204	0.1535	-5.7398	0.15342	-5.72449	0.15291	-5.63265
0.15506	-5.84184	0.15447	-5.73469	0.15447	-5.73469	0.15386	-5.62245
0.15606	-5.84184	0.15539	-5.71939	0.1555	-5.7398	0.15502	-5.65306
0.15709	-5.84694	0.15656	-5.75	0.15647	-5.73469	0.15597	-5.64286
0.15812	-5.85204	0.15753	-5.7449	0.15747	-5.73469	0.15694	-5.63776
0.15914	-5.85714	0.15842	-5.72449	0.15839	-5.71939	0.15786	-5.62245
0.1602	-5.86735	0.15947	-5.73469	0.15942	-5.72449	0.15891	-5.63265
0.1612	-5.86735	0.1605	-5.7398	0.16044	-5.72959	0.15991	-5.63265
0.16214	-5.85714	0.1615	-5.7398	0.16147	-5.73469	0.16108	-5.66327
0.16309	-5.84694	0.16256	-5.75	0.16242	-5.72449	0.16211	-5.66837
0.16414	-5.85714	0.1635	-5.7398	0.16344	-5.72959	0.16305	-5.65816
0.16517	-5.86224	0.16461	-5.7602	0.16444	-5.72959	0.16397	-5.64286
0.16612	-5.85204	0.16561	-5.7602	0.16544	-5.72959	0.165	-5.64796
0.16703	-5.83673	0.16658	-5.7551	0.1665	-5.7398	0.16605	-5.65816
0.16809	-5.84694	0.16744	-5.72959	0.1675	-5.7398	0.16722	-5.68878
0.16912	-5.85204	0.16856	-5.75	0.16847	-5.73469	0.16825	-5.69388
0.17017	-5.86224	0.16956	-5.75	0.16939	-5.71939	0.16922	-5.68878
0.17128	-5.88265	0.1705	-5.7398	0.17044	-5.72959	0.17005	-5.65816
0.17228	-5.88265	0.17161	-5.7602	0.17142	-5.72449	0.17114	-5.67347
0.17317	-5.86224	0.1727	-5.77551	0.1725	-5.7398	0.17205	-5.65816
0.17412	-5.85204	0.17361	-5.7602	0.17353	-5.7449	0.17305	-5.65816
0.17517	-5.86224	0.17467	-5.77041	0.17456	-5.75	0.17408	-5.66327
0.1762	-5.86735	0.17564	-5.76531	0.17553	-5.7449	0.17505	-5.65816
0.1772	-5.86735	0.17661	-5.7602	0.17658	-5.7551	0.17602	-5.65306
0.17817	-5.86224	0.17758	-5.7551	0.17756	-5.75	0.17697	-5.64286
0.1792	-5.86735	0.17861	-5.7602	0.17858	-5.7551	0.17797	-5.64286
0.18026	-5.87755	0.17961	-5.7602	0.17953	-5.7449	0.17905	-5.65816
0.18126	-5.87755	0.18058	-5.7551	0.1805	-5.7398	0.18011	-5.66837
0.1824	-5.90306	0.18158	-5.7551	0.18156	-5.75	0.18111	-5.66837
0.18328	-5.88265	0.18264	-5.76531	0.18256	-5.75	0.18211	-5.66837
0.18428	-5.88265	0.18361	-5.7602	0.18356	-5.75	0.18305	-5.65816
0.18534	-5.89286	0.18456	-5.75	0.18453	-5.7449	0.18405	-5.65816
0.18634	-5.89286	0.18553	-5.7449	0.18556	-5.75	0.18508	-5.66327
0.18731	-5.88776	0.18656	-5.75	0.18653	-5.7449	0.18614	-5.67347
0.18834	-5.89286	0.18756	-5.75	0.18756	-5.75	0.18716	-5.67857
0.18928	-5.88265	0.18856	-5.75	0.18856	-5.75	0.18811	-5.66837
0.19031	-5.88776	0.18958	-5.7551	0.18956	-5.75	0.18914	-5.67347
0.19134	-5.89286	0.19058	-5.7551	0.19053	-5.7449	0.19019	-5.68367
0.19226	-5.87755	0.19161	-5.7602	0.1915	-5.7398	0.19122	-5.68878
0.19345	-5.91327	0.19264	-5.76531	0.19258	-5.7551	0.19216	-5.67857
0.19442	-5.90816	0.19367	-5.77041	0.19356	-5.75	0.19314	-5.67347
0.19534	-5.89286	0.1947	-5.77551	0.19458	-5.7551	0.19411	-5.66837
0.19637	-5.89796	0.1957	-5.77551	0.19561	-5.7602	0.19508	-5.66327
0.1974	-5.90306	0.19658	-5.7551	0.19664	-5.76531	0.19611	-5.66837
0.1984	-5.90306	0.19758	-5.7551	0.19761	-5.7602	0.19714	-5.67347
0.19931	-5.88776	0.19867	-5.77041	0.19864	-5.76531	0.19814	-5.67347
0.2004	-5.90306	0.1997	-5.77551	0.19964	-5.76531	0.19911	-5.66837
0.2014	-5.90306	0.2007	-5.77551	0.20064	-5.76531	0.20014	-5.67347
0.20231	-5.88776	0.20167	-5.77041	0.20164	-5.76531	0.20105	-5.65816
0.20331	-5.88776	0.20256	-5.75	0.20264	-5.76531	0.20214	-5.67347
0.20428	-5.88265	0.20358	-5.7551	0.20361	-5.7602	0.20308	-5.66327
0.20537	-5.89796	0.20475	-5.78571	0.20458	-5.7551	0.20414	-5.67347
0.2064	-5.90306	0.20567	-5.77041	0.20561	-5.7602	0.20516	-5.67857
0.2074	-5.90306	0.20664	-5.76531	0.20664	-5.76531	0.20614	-5.67347
0.2084	-5.90306	0.20778	-5.79082	0.20767	-5.77041	0.20711	-5.66837
0.2094	-5.90306	0.20856	-5.75	0.20864	-5.76531	0.20816	-5.67857
0.2104	-5.90306	0.20972	-5.78061	0.2097	-5.77551	0.20911	-5.66837
0.2114	-5.90306	0.21084	-5.80102	0.2107	-5.77551	0.21008	-5.66327
0.21234	-5.89286	0.21175	-5.78571	0.2117	-5.77551	0.21111	-5.66837
0.21337	-5.89796	0.21272	-5.78061	0.21264	-5.76531	0.21211	-5.66837
0.21434	-5.89286	0.2137	-5.77551	0.21367	-5.77041	0.21311	-5.66837
0.2154	-5.90306	0.21464	-5.76531	0.21461	-5.7602	0.21422	-5.68878
0.21645	-5.91327	0.21572	-5.78061	0.21567	-5.77041	0.21525	-5.69388
0.2174	-5.90306	0.21675	-5.78571	0.21667	-5.77041	0.21619	-5.68367
0.21842	-5.90816	0.2177	-5.77551	0.21767	-5.77041	0.21719	-5.68367
0.21937	-5.89796	0.21875	-5.78571	0.21864	-5.76531	0.21816	-5.67857
0.22042	-5.90816	0.21978	-5.79082	0.21961	-5.7602	0.21928	-5.69898
0.22142	-5.90816	0.22078	-5.79082	0.22067	-5.77041	0.22025	-5.69388
0.2224	-5.90306	0.22172	-5.78061	0.22167	-5.77041	0.22122	-5.68878
0.22345	-5.91327	0.22267	-5.77041	0.22267	-5.77041	0.22222	-5.68878
0.2244	-5.90306	0.22367	-5.77041	0.2237	-5.77551	0.22322	-5.68878
0.22545	-5.91327	0.22472	-5.78061	0.22472	-5.78061	0.22425	-5.69388
0.22645	-5.91327	0.22589	-5.81122	0.22572	-5.78061	0.22525	-5.69388
0.22742	-5.90816	0.22686	-5.80612	0.22667	-5.77041	0.22625	-5.69388
0.22845	-5.91327	0.22778	-5.79082	0.2277	-5.77551	0.22725	-5.69388
0.22945	-5.91327	0.2287	-5.77551	0.2287	-5.77551	0.22828	-5.69898
0.23048	-5.91837	0.22972	-5.78061	0.22972	-5.78061	0.22939	-5.71939
0.23145	-5.91327	0.23081	-5.79592	0.2307	-5.77551	0.23036	-5.71429
0.23242	-5.90816	0.23198	-5.82653	0.23172	-5.78061	0.23125	-5.69388
0.23351	-5.92347	0.23284	-5.80102	0.23272	-5.78061	0.2323	-5.70408
0.23454	-5.92857	0.23378	-5.79082	0.23375	-5.78571	0.2333	-5.70408
0.23551	-5.92347	0.23481	-5.79592	0.23472	-5.78061	0.23428	-5.69898
0.23648	-5.91837	0.23586	-5.80612	0.23578	-5.79082	0.23522	-5.68878
0.23748	-5.91837	0.23684	-5.80102	0.23675	-5.78571	0.23619	-5.68367
0.23862	-5.94388	0.23784	-5.80102	0.23772	-5.78061	0.23725	-5.69388
0.23956	-5.93367	0.23884	-5.80102	0.23872	-5.78061	0.23825	-5.69388
0.24056	-5.93367	0.23984	-5.80102	0.23972	-5.78061	0.23928	-5.69898
0.24151	-5.92347	0.24084	-5.80102	0.24078	-5.79082	0.2403	-5.70408
0.24251	-5.92347	0.24184	-5.80102	0.24175	-5.78571	0.24133	-5.70918
0.24354	-5.92857	0.24284	-5.80102	0.24275	-5.78571	0.2423	-5.70408
0.24451	-5.92347	0.24384	-5.80102	0.24375	-5.78571	0.24325	-5.69388
0.24554	-5.92857	0.24484	-5.80102	0.24481	-5.79592	0.24433	-5.70918
0.24654	-5.92857	0.24581	-5.79592	0.24575	-5.78571	0.24533	-5.70918
0.24754	-5.92857	0.24681	-5.79592	0.24681	-5.79592	0.24636	-5.71429
0.24848	-5.91837	0.24784	-5.80102	0.24784	-5.80102	0.24733	-5.70918
0.24951	-5.92347	0.24886	-5.80612	0.24872	-5.78061	0.24828	-5.69898
0.25048	-5.91837	0.24986	-5.80612	0.24975	-5.78571	0.24936	-5.71429
0.25154	-5.92857	0.25086	-5.80612	0.25075	-5.78571	0.25033	-5.70918
0.25251	-5.92347	0.25186	-5.80612	0.25178	-5.79082	0.25139	-5.71939
0.25356	-5.93367	0.25289	-5.81122	0.25278	-5.79082	0.25236	-5.71429
0.25451	-5.92347	0.25392	-5.81633	0.25381	-5.79592	0.2533	-5.70408
0.25554	-5.92857	0.25492	-5.81633	0.25481	-5.79592	0.2543	-5.70408
0.25654	-5.92857	0.25589	-5.81122	0.25578	-5.79082	0.25533	-5.70918
0.25756	-5.93367	0.25689	-5.81122	0.25681	-5.79592	0.25633	-5.70918
0.25856	-5.93367	0.25786	-5.80612	0.25775	-5.78571	0.2573	-5.70408
0.25959	-5.93878	0.25881	-5.79592	0.25881	-5.79592	0.25836	-5.71429
0.26059	-5.93878	0.25986	-5.80612	0.25981	-5.79592	0.25928	-5.69898
0.26159	-5.93878	0.26089	-5.81122	0.26084	-5.80102	0.26033	-5.70918
0.26262	-5.94388	0.26186	-5.80612	0.26184	-5.80102	0.26136	-5.71429
0.26356	-5.93367	0.26298	-5.82653	0.26286	-5.80612	0.26236	-5.71429
0.26456	-5.93367	0.26395	-5.82143	0.26386	-5.80612	0.2633	-5.70408
0.26556	-5.93367	0.26489	-5.81122	0.26486	-5.80612	0.26433	-5.70918
0.26651	-5.92347	0.26592	-5.81633	0.26586	-5.80612	0.2653	-5.70408
0.26756	-5.93367	0.26695	-5.82143	0.26689	-5.81122	0.26625	-5.69388
0.26854	-5.92857	0.26789	-5.81122	0.26795	-5.82143	0.26736	-5.71429
0.26956	-5.93367	0.26889	-5.81122	0.26895	-5.82143	0.26833	-5.70918
0.27048	-5.91837	0.26986	-5.80612	0.26992	-5.81633	0.26936	-5.71429
0.27156	-5.93367	0.27086	-5.80612	0.27098	-5.82653	0.27033	-5.70918
0.27254	-5.92857	0.27195	-5.82143	0.27189	-5.81122	0.27139	-5.71939
0.27362	-5.94388	0.27289	-5.81122	0.27289	-5.81122	0.27247	-5.73469
0.27476	-5.96939	0.27392	-5.81633	0.27389	-5.81122	0.27336	-5.71429
0.27562	-5.94388	0.27492	-5.81633	0.27484	-5.80102	0.27436	-5.71429
0.27662	-5.94388	0.276	-5.83163	0.27581	-5.79592	0.27542	-5.72449
0.27768	-5.95408	0.27703	-5.83673	0.27684	-5.80102	0.27639	-5.71939
0.27876	-5.96939	0.27798	-5.82653	0.27786	-5.80612	0.27742	-5.72449
0.27987	-5.9898	0.27892	-5.81633	0.27889	-5.81122	0.27842	-5.72449
0.28084	-5.98469	0.27992	-5.81633	0.27989	-5.81122	0.27944	-5.72959
0.28176	-5.96939	0.28092	-5.81633	0.28084	-5.80102	0.28044	-5.72959
0.28262	-5.94388	0.28195	-5.82143	0.28186	-5.80612	0.28147	-5.73469
0.28368	-5.95408	0.28306	-5.84184	0.28284	-5.80102	0.28239	-5.71939
0.2847	-5.95918	0.284	-5.83163	0.28386	-5.80612	0.28339	-5.71939
0.2857	-5.95918	0.28492	-5.81633	0.28484	-5.80102	0.28436	-5.71429
0.2867	-5.95918	0.28603	-5.83673	0.28586	-5.80612	0.28556	-5.75
0.28768	-5.95408	0.28703	-5.83673	0.28689	-5.81122	0.2865	-5.7398
0.28865	-5.94898	0.28803	-5.83673	0.28792	-5.81633	0.28753	-5.7449
0.28968	-5.95408	0.289	-5.83163	0.28892	-5.81633	0.28842	-5.72449
0.2907	-5.95918	0.28998	-5.82653	0.28992	-5.81633	0.28939	-5.71939
0.29168	-5.95408	0.29086	-5.80612	0.29092	-5.81633	0.29044	-5.72959
0.29265	-5.94898	0.292	-5.83163	0.29189	-5.81122	0.29147	-5.73469
0.29368	-5.95408	0.29317	-5.86224	0.29295	-5.82143	0.29244	-5.72959
0.29468	-5.95408	0.29403	-5.83673	0.29395	-5.82143	0.29347	-5.73469
0.29565	-5.94898	0.295	-5.83163	0.29495	-5.82143	0.29439	-5.71939
0.29662	-5.94388	0.29598	-5.82653	0.29595	-5.82143	0.29533	-5.70918
0.29762	-5.94388	0.297	-5.83163	0.29692	-5.81633	0.29653	-5.7449
0.29859	-5.93878	0.29798	-5.82653	0.29792	-5.81633	0.2975	-5.7398
0.29968	-5.95408	0.29898	-5.82653	0.29889	-5.81122	0.2985	-5.7398
0.30068	-5.95408	0.3	-5.83163	0.29989	-5.81122	0.29947	-5.73469
0.30165	-5.94898	0.301	-5.83163	0.30095	-5.82143	0.30047	-5.73469
0.30265	-5.94898	0.30198	-5.82653	0.30195	-5.82143	0.30147	-5.73469
0.30379	-5.97449	0.30303	-5.83673	0.30295	-5.82143	0.30247	-5.73469
0.30462	-5.94388	0.30403	-5.83673	0.30395	-5.82143	0.30364	-5.76531
0.30568	-5.95408	0.30506	-5.84184	0.30498	-5.82653	0.30453	-5.7449
0.30676	-5.96939	0.30612	-5.85204	0.306	-5.83163	0.3055	-5.7398
0.30768	-5.95408	0.30709	-5.84694	0.30698	-5.82653	0.30644	-5.72959
0.30865	-5.94898	0.30803	-5.83673	0.30789	-5.81122	0.30739	-5.71939
0.3097	-5.95918	0.30898	-5.82653	0.30895	-5.82143	0.3085	-5.7398
0.3107	-5.95918	0.30998	-5.82653	0.30992	-5.81633	0.3095	-5.7398
0.31165	-5.94898	0.31092	-5.81633	0.31098	-5.82653	0.31042	-5.72449
0.31256	-5.93367	0.31198	-5.82653	0.31192	-5.81633	0.31147	-5.73469
0.31368	-5.95408	0.31281	-5.79592	0.31292	-5.81633	0.31247	-5.73469
0.3147	-5.95918	0.31403	-5.83673	0.31398	-5.82653	0.3135	-5.7398
0.31568	-5.95408	0.31509	-5.84694	0.315	-5.83163	0.31447	-5.73469
0.31665	-5.94898	0.31598	-5.82653	0.31592	-5.81633	0.3155	-5.7398
0.3177	-5.95918	0.3172	-5.86735	0.31692	-5.81633	0.31644	-5.72959
0.31873	-5.96429	0.31806	-5.84184	0.31798	-5.82653	0.31747	-5.73469
0.31973	-5.96429	0.319	-5.83163	0.31898	-5.82653	0.31844	-5.72959
0.32062	-5.94388	0.32003	-5.83673	0.31992	-5.81633	0.3195	-5.7398
0.32165	-5.94898	0.32106	-5.84184	0.32092	-5.81633	0.32047	-5.73469
0.3227	-5.95918	0.322	-5.83163	0.32198	-5.82653	0.3215	-5.7398
0.3237	-5.95918	0.32303	-5.83673	0.32295	-5.82143	0.3225	-5.7398
0.32468	-5.95408	0.32403	-5.83673	0.32398	-5.82653	0.32347	-5.73469
0.32576	-5.96939	0.32498	-5.82653	0.32492	-5.81633	0.32442	-5.72449
0.32673	-5.96429	0.326	-5.83163	0.32595	-5.82143	0.32553	-5.7449
0.32768	-5.95408	0.32698	-5.82653	0.32686	-5.80612	0.32658	-5.7551
0.32862	-5.94388	0.328	-5.83163	0.32789	-5.81122	0.32756	-5.75
0.3297	-5.95918	0.32906	-5.84184	0.32886	-5.80612	0.32844	-5.72959
0.33065	-5.94898	0.32998	-5.82653	0.32995	-5.82143	0.32953	-5.7449
0.33165	-5.94898	0.33092	-5.81633	0.33095	-5.82143	0.33044	-5.72959
0.33262	-5.94388	0.33198	-5.82653	0.33186	-5.80612	0.33144	-5.72959
0.33351	-5.92347	0.333	-5.83163	0.33284	-5.80102	0.33244	-5.72959
0.33468	-5.95408	0.33403	-5.83673	0.33386	-5.80612	0.33347	-5.73469
0.3357	-5.95918	0.33498	-5.82653	0.33492	-5.81633	0.3345	-5.7398
0.33662	-5.94388	0.33614	-5.85714	0.33595	-5.82143	0.33547	-5.73469
0.3377	-5.95918	0.33706	-5.84184	0.33695	-5.82143	0.33656	-5.75
0.33854	-5.92857	0.33798	-5.82653	0.33792	-5.81633	0.33784	-5.80102
0.33968	-5.95408	0.33892	-5.81633	0.33889	-5.81122	0.33861	-5.7602
0.3407	-5.95918	0.33989	-5.81122	0.33984	-5.80102	0.33958	-5.7551
0.34173	-5.96429	0.34095	-5.82143	0.34086	-5.80612	0.34053	-5.7449
0.34265	-5.94898	0.34198	-5.82653	0.34186	-5.80612	0.34153	-5.7449
0.34365	-5.94898	0.34298	-5.82653	0.34292	-5.81633	0.34242	-5.72449
0.34462	-5.94388	0.34398	-5.82653	0.34392	-5.81633	0.3433	-5.70408
0.34562	-5.94388	0.34498	-5.82653	0.34489	-5.81122	0.34428	-5.69898
0.34662	-5.94388	0.34598	-5.82653	0.34589	-5.81122	0.34542	-5.72449
0.34765	-5.94898	0.34698	-5.82653	0.34689	-5.81122	0.34642	-5.72449
0.34862	-5.94388	0.34803	-5.83673	0.34795	-5.82143	0.34744	-5.72959
0.3497	-5.95918	0.3492	-5.86735	0.34898	-5.82653	0.34861	-5.7602
0.35062	-5.94388	0.35009	-5.84694	0.34998	-5.82653	0.34958	-5.7551
0.35162	-5.94388	0.35106	-5.84184	0.35095	-5.82143	0.35058	-5.7551
0.35254	-5.92857	0.35198	-5.82653	0.35192	-5.81633	0.35147	-5.73469
0.35354	-5.92857	0.35298	-5.82653	0.35286	-5.80612	0.35247	-5.73469
0.35456	-5.93367	0.35398	-5.82653	0.35389	-5.81122	0.35344	-5.72959
0.35559	-5.93878	0.35492	-5.81633	0.35492	-5.81633	0.35444	-5.72959
0.35665	-5.94898	0.35589	-5.81122	0.35589	-5.81122	0.35556	-5.75
0.3577	-5.95918	0.35689	-5.81122	0.35695	-5.82143	0.3565	-5.7398
0.35859	-5.93878	0.35789	-5.81122	0.35792	-5.81633	0.35747	-5.73469
0.35959	-5.93878	0.35889	-5.81122	0.35886	-5.80612	0.35844	-5.72959
0.36065	-5.94898	0.36003	-5.83673	0.35984	-5.80102	0.35939	-5.71939
0.36156	-5.93367	0.361	-5.83163	0.36086	-5.80612	0.36044	-5.72959
0.36254	-5.92857	0.36195	-5.82143	0.36189	-5.81122	0.36142	-5.72449
0.36362	-5.94388	0.36298	-5.82653	0.36286	-5.80612	0.36233	-5.70918
0.36465	-5.94898	0.36398	-5.82653	0.36386	-5.80612	0.36333	-5.70918
0.36565	-5.94898	0.36495	-5.82143	0.36484	-5.80102	0.36442	-5.72449
0.36654	-5.92857	0.36592	-5.81633	0.36589	-5.81122	0.36553	-5.7449
0.36762	-5.94388	0.36686	-5.80612	0.36684	-5.80102	0.3665	-5.7398
0.36856	-5.93367	0.36789	-5.81122	0.36784	-5.80102	0.36744	-5.72959
0.36962	-5.94388	0.36889	-5.81122	0.36878	-5.79082	0.36853	-5.7449
0.37059	-5.93878	0.36986	-5.80612	0.36986	-5.80612	0.36953	-5.7449
0.37154	-5.92857	0.37095	-5.82143	0.37084	-5.80102	0.3705	-5.7398
0.37256	-5.93367	0.37189	-5.81122	0.37181	-5.79592	0.37142	-5.72449
0.37359	-5.93878	0.37286	-5.80612	0.37284	-5.80102	0.37242	-5.72449
0.37454	-5.92857	0.37409	-5.84694	0.37381	-5.79592	0.37339	-5.71939
0.37551	-5.92347	0.37503	-5.83673	0.37475	-5.78571	0.37439	-5.71939
0.37645	-5.91327	0.37595	-5.82143	0.37584	-5.80102	0.37539	-5.71939
0.3774	-5.90306	0.37703	-5.83673	0.37681	-5.79592	0.37639	-5.71939
0.37848	-5.91837	0.37803	-5.83673	0.37784	-5.80102	0.37742	-5.72449
0.37945	-5.91327	0.37884	-5.80102	0.37884	-5.80102	0.37842	-5.72449
0.38045	-5.91327	0.37984	-5.80102	0.37984	-5.80102	0.37942	-5.72449
0.38156	-5.93367	0.38086	-5.80612	0.38084	-5.80102	0.38036	-5.71429
0.38245	-5.91327	0.38198	-5.82653	0.38186	-5.80612	0.38136	-5.71429
0.38365	-5.94898	0.38298	-5.82653	0.38284	-5.80102	0.38239	-5.71939
0.38465	-5.94898	0.38386	-5.80612	0.38384	-5.80102	0.38336	-5.71429
0.38582	-5.97959	0.38489	-5.81122	0.38481	-5.79592	0.38442	-5.72449
0.38659	-5.93878	0.38589	-5.81122	0.38584	-5.80102	0.38539	-5.71939
0.38762	-5.94388	0.38689	-5.81122	0.38686	-5.80612	0.38636	-5.71429
0.38862	-5.94388	0.38792	-5.81633	0.38784	-5.80102	0.38742	-5.72449
0.38982	-5.97959	0.38895	-5.82143	0.38878	-5.79082	0.38847	-5.73469
0.39068	-5.95408	0.38995	-5.82143	0.38986	-5.80612	0.38939	-5.71939
0.39162	-5.94388	0.39098	-5.82653	0.39089	-5.81122	0.39025	-5.69388
0.39256	-5.93367	0.39195	-5.82143	0.39186	-5.80612	0.39142	-5.72449
0.39359	-5.93878	0.39298	-5.82653	0.39281	-5.79592	0.39242	-5.72449
0.39465	-5.94898	0.394	-5.83163	0.39381	-5.79592	0.39336	-5.71429
0.39556	-5.93367	0.39498	-5.82653	0.39484	-5.80102	0.39442	-5.72449
0.39651	-5.92347	0.39612	-5.85204	0.39584	-5.80102	0.3955	-5.7398
0.39754	-5.92857	0.39703	-5.83673	0.39686	-5.80612	0.39644	-5.72959
0.39854	-5.92857	0.39792	-5.81633	0.39784	-5.80102	0.3973	-5.70408
0.39951	-5.92347	0.39889	-5.81122	0.39884	-5.80102	0.39825	-5.69388
0.40059	-5.93878	0.39992	-5.81633	0.39984	-5.80102	0.39928	-5.69898
0.40165	-5.94898	0.40089	-5.81122	0.40084	-5.80102	0.40036	-5.71429
0.40256	-5.93367	0.40189	-5.81122	0.40184	-5.80102	0.40142	-5.72449
0.40351	-5.92347	0.40289	-5.81122	0.40284	-5.80102	0.40247	-5.73469
0.40448	-5.91837	0.40389	-5.81122	0.40381	-5.79592	0.40342	-5.72449
0.40551	-5.92347	0.40489	-5.81122	0.40481	-5.79592	0.40444	-5.72959
0.40648	-5.91837	0.40589	-5.81122	0.40584	-5.80102	0.40542	-5.72449
0.40751	-5.92347	0.40689	-5.81122	0.40684	-5.80102	0.4065	-5.7398
0.40845	-5.91327	0.40789	-5.81122	0.40778	-5.79082	0.40736	-5.71429
0.40948	-5.91837	0.40892	-5.81633	0.40886	-5.80612	0.40833	-5.70918
0.41056	-5.93367	0.40992	-5.81633	0.40986	-5.80612	0.40933	-5.70918
0.41154	-5.92857	0.41098	-5.82653	0.41086	-5.80612	0.41039	-5.71939
0.41259	-5.93878	0.41189	-5.81122	0.41186	-5.80612	0.41142	-5.72449
0.41356	-5.93367	0.41286	-5.80612	0.41286	-5.80612	0.41239	-5.71939
0.41456	-5.93367	0.41378	-5.79082	0.41384	-5.80102	0.41353	-5.7449
0.41556	-5.93367	0.41492	-5.81633	0.41486	-5.80612	0.41444	-5.72959
0.41654	-5.92857	0.41589	-5.81122	0.41581	-5.79592	0.41536	-5.71429
0.41754	-5.92857	0.41689	-5.81122	0.41681	-5.79592	0.41636	-5.71429
0.41851	-5.92347	0.41792	-5.81633	0.41786	-5.80612	0.41736	-5.71429
0.41945	-5.91327	0.41889	-5.81122	0.41889	-5.81122	0.41842	-5.72449
0.42051	-5.92347	0.41989	-5.81122	0.41978	-5.79082	0.41942	-5.72449
0.42148	-5.91837	0.42086	-5.80612	0.42081	-5.79592	0.42042	-5.72449
0.42242	-5.90816	0.42181	-5.79592	0.42181	-5.79592	0.42144	-5.72959
0.42359	-5.93878	0.42284	-5.80102	0.42284	-5.80102	0.42236	-5.71429
0.42454	-5.92857	0.42384	-5.80102	0.42384	-5.80102	0.42336	-5.71429
0.42551	-5.92347	0.42486	-5.80612	0.42481	-5.79592	0.42439	-5.71939
0.42656	-5.93367	0.42586	-5.80612	0.42578	-5.79082	0.42542	-5.72449
0.42754	-5.92857	0.42689	-5.81122	0.42678	-5.79082	0.42636	-5.71429
0.42845	-5.91327	0.42784	-5.80102	0.42775	-5.78571	0.42742	-5.72449
0.42954	-5.92857	0.42886	-5.80612	0.42884	-5.80102	0.42842	-5.72449
0.43056	-5.93367	0.42995	-5.82143	0.42992	-5.81633	0.42939	-5.71939
0.43154	-5.92857	0.43092	-5.81633	0.43086	-5.80612	0.43036	-5.71429
0.43259	-5.93878	0.43186	-5.80612	0.43184	-5.80102	0.43133	-5.70918
0.43359	-5.93878	0.43292	-5.81633	0.43284	-5.80102	0.43239	-5.71939
0.43451	-5.92347	0.43395	-5.82143	0.43381	-5.79592	0.43336	-5.71429
0.43559	-5.93878	0.43495	-5.82143	0.43484	-5.80102	0.43436	-5.71429
0.43651	-5.92347	0.43592	-5.81633	0.43581	-5.79592	0.43536	-5.71429
0.43751	-5.92347	0.43692	-5.81633	0.43684	-5.80102	0.43633	-5.70918
0.43851	-5.92347	0.43789	-5.81122	0.43781	-5.79592	0.43733	-5.70918
0.43956	-5.93367	0.43889	-5.81122	0.43881	-5.79592	0.43847	-5.73469
0.44059	-5.93878	0.43989	-5.81122	0.43978	-5.79082	0.4395	-5.7398
0.44154	-5.92857	0.44086	-5.80612	0.44086	-5.80612	0.44044	-5.72959
0.44248	-5.91837	0.44186	-5.80612	0.44181	-5.79592	0.44136	-5.71429
0.44354	-5.92857	0.44286	-5.80612	0.44281	-5.79592	0.44242	-5.72449
0.44445	-5.91327	0.44386	-5.80612	0.44378	-5.79082	0.44342	-5.72449
0.44554	-5.92857	0.44486	-5.80612	0.44481	-5.79592	0.44433	-5.70918
0.44645	-5.91327	0.44589	-5.81122	0.44581	-5.79592	0.44539	-5.71939
0.44754	-5.92857	0.44689	-5.81122	0.44684	-5.80102	0.44642	-5.72449
0.44856	-5.93367	0.44789	-5.81122	0.44778	-5.79082	0.4475	-5.7398
0.44968	-5.95408	0.44889	-5.81122	0.44886	-5.80612	0.44844	-5.72959
0.45068	-5.95408	0.44989	-5.81122	0.44978	-5.79082	0.4495	-5.7398
0.45159	-5.93878	0.45092	-5.81633	0.45081	-5.79592	0.45047	-5.73469
0.45254	-5.92857	0.45189	-5.81122	0.45181	-5.79592	0.45153	-5.7449
0.45351	-5.92347	0.45292	-5.81633	0.45284	-5.80102	0.45244	-5.72959
0.45454	-5.92857	0.45378	-5.79082	0.45378	-5.79082	0.45347	-5.73469
0.45556	-5.93367	0.45484	-5.80102	0.45484	-5.80102	0.45447	-5.73469
0.45656	-5.93367	0.45584	-5.80102	0.45581	-5.79592	0.45533	-5.70918
0.45759	-5.93878	0.45686	-5.80612	0.45678	-5.79082	0.45639	-5.71939
0.45856	-5.93367	0.45784	-5.80102	0.45775	-5.78571	0.45742	-5.72449
0.45956	-5.93367	0.45878	-5.79082	0.45875	-5.78571	0.45833	-5.70918
0.46054	-5.92857	0.45964	-5.76531	0.45978	-5.79082	0.45933	-5.70918
0.46159	-5.93878	0.46086	-5.80612	0.46081	-5.79592	0.46039	-5.71939
0.46256	-5.93367	0.46206	-5.84184	0.46175	-5.78571	0.46136	-5.71429
0.46356	-5.93367	0.46292	-5.81633	0.46275	-5.78571	0.46239	-5.71939
0.46454	-5.92857	0.46386	-5.80612	0.46375	-5.78571	0.4635	-5.7398
0.46551	-5.92347	0.46481	-5.79592	0.46484	-5.80102	0.46433	-5.70918
0.46651	-5.92347	0.46584	-5.80102	0.46584	-5.80102	0.46536	-5.71429
0.46756	-5.93367	0.46684	-5.80102	0.46686	-5.80612	0.46644	-5.72959
0.46854	-5.92857	0.46781	-5.79592	0.46784	-5.80102	0.46747	-5.73469
0.46951	-5.92347	0.46881	-5.79592	0.46884	-5.80102	0.46839	-5.71939
0.47048	-5.91837	0.46981	-5.79592	0.46981	-5.79592	0.46933	-5.70918
0.47154	-5.92857	0.47078	-5.79082	0.4707	-5.77551	0.47033	-5.70918
0.47254	-5.92857	0.47192	-5.81633	0.47178	-5.79082	0.47128	-5.69898
0.47356	-5.93367	0.47286	-5.80612	0.47275	-5.78571	0.47239	-5.71939
0.47451	-5.92347	0.47386	-5.80612	0.47381	-5.79592	0.47344	-5.72959
0.47551	-5.92347	0.47489	-5.81122	0.47475	-5.78571	0.47439	-5.71939
0.47651	-5.92347	0.47589	-5.81122	0.47578	-5.79082	0.47539	-5.71939
0.47745	-5.91327	0.47681	-5.79592	0.47678	-5.79082	0.47639	-5.71939
0.47842	-5.90816	0.47786	-5.80612	0.47778	-5.79082	0.47728	-5.69898
0.47948	-5.91837	0.47892	-5.81633	0.47878	-5.79082	0.47833	-5.70918
0.48045	-5.91327	0.47986	-5.80612	0.47975	-5.78571	0.47944	-5.72959
0.48148	-5.91837	0.48089	-5.81122	0.48075	-5.78571	0.48033	-5.70918
0.48254	-5.92857	0.48178	-5.79082	0.48178	-5.79082	0.48139	-5.71939
0.48359	-5.93878	0.48281	-5.79592	0.48275	-5.78571	0.48236	-5.71429
0.48459	-5.93878	0.48389	-5.81122	0.48375	-5.78571	0.48342	-5.72449
0.48548	-5.91837	0.48489	-5.81122	0.48478	-5.79082	0.48439	-5.71939
0.48654	-5.92857	0.48589	-5.81122	0.48584	-5.80102	0.48542	-5.72449
0.48745	-5.91327	0.48686	-5.80612	0.48681	-5.79592	0.48636	-5.71429
0.48845	-5.91327	0.48786	-5.80612	0.48784	-5.80102	0.48736	-5.71429
0.48945	-5.91327	0.48889	-5.81122	0.48875	-5.78571	0.48839	-5.71939
0.49059	-5.93878	0.48984	-5.80102	0.48975	-5.78571	0.48933	-5.70918
0.49156	-5.93367	0.49092	-5.81633	0.49072	-5.78061	0.49036	-5.71429
0.49259	-5.93878	0.49195	-5.82143	0.49184	-5.80102	0.49142	-5.72449
0.49354	-5.92857	0.49295	-5.82143	0.49278	-5.79082	0.49239	-5.71939
0.49448	-5.91837	0.49392	-5.81633	0.49378	-5.79082	0.49325	-5.69388
0.49548	-5.91837	0.49486	-5.80612	0.49475	-5.78571	0.49425	-5.69388
0.49642	-5.90816	0.49586	-5.80612	0.49575	-5.78571	0.49536	-5.71429
0.49754	-5.92857	0.49686	-5.80612	0.49678	-5.79082	0.49633	-5.70918
0.49831	-5.88776	0.49784	-5.80102	0.49775	-5.78571	0.49772	-5.78061
0.49965	-5.94898	0.49881	-5.79592	0.49881	-5.79592	0.49844	-5.72959
0.50065	-5.94898	0.49981	-5.79592	0.49978	-5.79082	0.49947	-5.73469
0.5021	-6.03061	0.50081	-5.79592	0.50078	-5.79082	0.5003	-5.70408
0.50282	-5.97959	0.50189	-5.81122	0.50178	-5.79082	0.50153	-5.7449
0.50376	-5.96939	0.50284	-5.80102	0.50281	-5.79592	0.5025	-5.7398
0.50451	-5.92347	0.50386	-5.80612	0.50381	-5.79592	0.50333	-5.70918
0.50562	-5.94388	0.50495	-5.82143	0.50481	-5.79592	0.50439	-5.71939
0.50662	-5.94388	0.50592	-5.81633	0.50578	-5.79082	0.5053	-5.70408
0.50751	-5.92347	0.50689	-5.81122	0.50672	-5.78061	0.50644	-5.72959
0.50859	-5.93878	0.50786	-5.80612	0.50767	-5.77041	0.5075	-5.7398
0.50951	-5.92347	0.50889	-5.81122	0.50878	-5.79082	0.50839	-5.71939
0.5107	-5.95918	0.50972	-5.78061	0.50978	-5.79082	0.50936	-5.71429
0.51182	-5.97959	0.51078	-5.79082	0.51078	-5.79082	0.51036	-5.71429
0.5127	-5.95918	0.51184	-5.80102	0.51178	-5.79082	0.51133	-5.70918
0.51356	-5.93367	0.51286	-5.80612	0.51278	-5.79082	0.51239	-5.71939
0.51462	-5.94388	0.51395	-5.82143	0.51372	-5.78061	0.51339	-5.71939
0.51559	-5.93878	0.51492	-5.81633	0.51472	-5.78061	0.5145	-5.7398
0.51656	-5.93367	0.51584	-5.80102	0.51572	-5.78061	0.51547	-5.73469
0.51754	-5.92857	0.51689	-5.81122	0.51678	-5.79082	0.51642	-5.72449
0.51848	-5.91837	0.51786	-5.80612	0.51778	-5.79082	0.51733	-5.70918
0.51954	-5.92857	0.51878	-5.79082	0.51881	-5.79592	0.51828	-5.69898
0.52045	-5.91327	0.51984	-5.80102	0.51972	-5.78061	0.51933	-5.70918
0.52156	-5.93367	0.52084	-5.80102	0.52078	-5.79082	0.52042	-5.72449
0.52259	-5.93878	0.52172	-5.78061	0.52178	-5.79082	0.52142	-5.72449
0.52354	-5.92857	0.52281	-5.79592	0.52275	-5.78571	0.52239	-5.71939
0.52454	-5.92857	0.52392	-5.81633	0.52381	-5.79592	0.5233	-5.70408
0.52554	-5.92857	0.52484	-5.80102	0.52475	-5.78571	0.52447	-5.73469
0.52654	-5.92857	0.52586	-5.80612	0.52578	-5.79082	0.5255	-5.7398
0.52748	-5.91837	0.52686	-5.80612	0.52675	-5.78571	0.52633	-5.70918
0.52851	-5.92347	0.52784	-5.80102	0.5277	-5.77551	0.52739	-5.71939
0.52951	-5.92347	0.52889	-5.81122	0.52872	-5.78061	0.52833	-5.70918
0.53048	-5.91837	0.52989	-5.81122	0.52975	-5.78571	0.52933	-5.70918
0.53151	-5.92347	0.53081	-5.79592	0.53081	-5.79592	0.53042	-5.72449
0.53254	-5.92857	0.53186	-5.80612	0.53181	-5.79592	0.53136	-5.71429
0.53351	-5.92347	0.53286	-5.80612	0.53278	-5.79082	0.53233	-5.70918
0.53451	-5.92347	0.53384	-5.80102	0.53375	-5.78571	0.53336	-5.71429
0.53551	-5.92347	0.53484	-5.80102	0.53475	-5.78571	0.53439	-5.71939
0.53642	-5.90816	0.53584	-5.80102	0.53578	-5.79082	0.53547	-5.73469
0.53754	-5.92857	0.53681	-5.79592	0.53667	-5.77041	0.53647	-5.73469
0.53851	-5.92347	0.53803	-5.83673	0.53761	-5.7602	0.53733	-5.70918
0.53948	-5.91837	0.53895	-5.82143	0.53875	-5.78571	0.53839	-5.71939
0.54054	-5.92857	0.53986	-5.80612	0.53975	-5.78571	0.53939	-5.71939
0.54145	-5.91327	0.54078	-5.79082	0.54078	-5.79082	0.54028	-5.69898
0.54234	-5.89286	0.54184	-5.80102	0.54175	-5.78571	0.54136	-5.71429
0.54334	-5.89286	0.54292	-5.81633	0.54278	-5.79082	0.54244	-5.72959
0.54445	-5.91327	0.54384	-5.80102	0.54381	-5.79592	0.54339	-5.71939
0.54548	-5.91837	0.54486	-5.80612	0.54475	-5.78571	0.5445	-5.7398
0.54654	-5.92857	0.54572	-5.78061	0.54575	-5.78571	0.5453	-5.70408
0.54754	-5.92857	0.54675	-5.78571	0.54681	-5.79592	0.54633	-5.70918
0.54848	-5.91837	0.54775	-5.78571	0.54781	-5.79592	0.54742	-5.72449
0.54951	-5.92347	0.54881	-5.79592	0.54872	-5.78061	0.54842	-5.72449
0.55048	-5.91837	0.54981	-5.79592	0.54984	-5.80102	0.54939	-5.71939
0.55148	-5.91837	0.55081	-5.79592	0.55081	-5.79592	0.55036	-5.71429
0.55248	-5.91837	0.55178	-5.79082	0.55178	-5.79082	0.55142	-5.72449
0.55348	-5.91837	0.55284	-5.80102	0.55275	-5.78571	0.55242	-5.72449
0.55451	-5.92347	0.55384	-5.80102	0.55381	-5.79592	0.55342	-5.72449
0.55545	-5.91327	0.55481	-5.79592	0.55478	-5.79082	0.55442	-5.72449
0.55645	-5.91327	0.55586	-5.80612	0.55572	-5.78061	0.55536	-5.71429
0.55745	-5.91327	0.55681	-5.79592	0.55664	-5.76531	0.55633	-5.70918
0.55848	-5.91837	0.55775	-5.78571	0.55775	-5.78571	0.55736	-5.71429
0.5594	-5.90306	0.55878	-5.79082	0.55872	-5.78061	0.55836	-5.71429
0.56042	-5.90816	0.55981	-5.79592	0.55975	-5.78571	0.55936	-5.71429
0.56142	-5.90816	0.56084	-5.80102	0.56078	-5.79082	0.56028	-5.69898
0.56237	-5.89796	0.56181	-5.79592	0.56172	-5.78061	0.56128	-5.69898
0.5634	-5.90306	0.56284	-5.80102	0.56272	-5.78061	0.56228	-5.69898
0.56445	-5.91327	0.56389	-5.81122	0.56372	-5.78061	0.5633	-5.70408
0.56545	-5.91327	0.56486	-5.80612	0.56475	-5.78571	0.56436	-5.71429
0.56648	-5.91837	0.56581	-5.79592	0.56575	-5.78571	0.56536	-5.71429
0.56742	-5.90816	0.56684	-5.80102	0.56675	-5.78571	0.56633	-5.70918
0.56848	-5.91837	0.56784	-5.80102	0.5677	-5.77551	0.56736	-5.71429
0.56951	-5.92347	0.56884	-5.80102	0.5687	-5.77551	0.56833	-5.70918
0.57045	-5.91327	0.56986	-5.80612	0.5697	-5.77551	0.56936	-5.71429
0.57145	-5.91327	0.57081	-5.79592	0.57072	-5.78061	0.57033	-5.70918
0.57251	-5.92347	0.57189	-5.81122	0.57175	-5.78571	0.57128	-5.69898
0.57351	-5.92347	0.57292	-5.81633	0.57278	-5.79082	0.57228	-5.69898
0.57451	-5.92347	0.57386	-5.80612	0.57375	-5.78571	0.5733	-5.70408
0.57551	-5.92347	0.57475	-5.78571	0.57475	-5.78571	0.5743	-5.70408
0.57648	-5.91837	0.57578	-5.79082	0.57575	-5.78571	0.5753	-5.70408
0.57745	-5.91327	0.57686	-5.80612	0.57675	-5.78571	0.57633	-5.70918
0.57851	-5.92347	0.57789	-5.81122	0.5777	-5.77551	0.57733	-5.70918
0.57965	-5.94898	0.57884	-5.80102	0.57872	-5.78061	0.57858	-5.7551
0.58048	-5.91837	0.57975	-5.78571	0.57967	-5.77041	0.57936	-5.71429
0.58151	-5.92347	0.58072	-5.78061	0.5807	-5.77551	0.58039	-5.71939
0.58248	-5.91837	0.58181	-5.79592	0.58167	-5.77041	0.58136	-5.71429
0.58351	-5.92347	0.58284	-5.80102	0.58272	-5.78061	0.58236	-5.71429
0.58448	-5.91837	0.58378	-5.79082	0.5837	-5.77551	0.5833	-5.70408
0.58548	-5.91837	0.58486	-5.80612	0.5847	-5.77551	0.58436	-5.71429
0.58651	-5.92347	0.58586	-5.80612	0.58584	-5.80102	0.58525	-5.69388
0.58751	-5.92347	0.58686	-5.80612	0.58672	-5.78061	0.5863	-5.70408
0.58848	-5.91837	0.58786	-5.80612	0.58767	-5.77041	0.58733	-5.70918
0.58948	-5.91837	0.58892	-5.81633	0.5887	-5.77551	0.58833	-5.70918
0.59045	-5.91327	0.58984	-5.80102	0.5897	-5.77551	0.58944	-5.72959
0.59137	-5.89796	0.59081	-5.79592	0.59075	-5.78571	0.59047	-5.73469
0.59245	-5.91327	0.59184	-5.80102	0.59172	-5.78061	0.59139	-5.71939
0.59348	-5.91837	0.59278	-5.79082	0.5927	-5.77551	0.59236	-5.71429
0.59448	-5.91837	0.59375	-5.78571	0.59367	-5.77041	0.59333	-5.70918
0.59548	-5.91837	0.59492	-5.81633	0.5947	-5.77551	0.59439	-5.71939
0.59645	-5.91327	0.59586	-5.80612	0.59564	-5.76531	0.5953	-5.70408
0.59745	-5.91327	0.59681	-5.79592	0.59672	-5.78061	0.59633	-5.70918
0.5984	-5.90306	0.59775	-5.78571	0.59772	-5.78061	0.59733	-5.70918
0.59945	-5.91327	0.59881	-5.79592	0.59878	-5.79082	0.59833	-5.70918
0.60037	-5.89796	0.59986	-5.80612	0.59972	-5.78061	0.59933	-5.70918
0.6014	-5.90306	0.60081	-5.79592	0.6007	-5.77551	0.60033	-5.70918
0.6024	-5.90306	0.60178	-5.79082	0.60164	-5.76531	0.60136	-5.71429
0.60342	-5.90816	0.60281	-5.79592	0.60264	-5.76531	0.60233	-5.70918
0.60445	-5.91327	0.60384	-5.80102	0.60364	-5.76531	0.60339	-5.71939
0.60548	-5.91837	0.60481	-5.79592	0.6047	-5.77551	0.60436	-5.71429
0.60642	-5.90816	0.60586	-5.80612	0.60572	-5.78061	0.60536	-5.71429
0.60754	-5.92857	0.60684	-5.80102	0.60675	-5.78571	0.60636	-5.71429
0.60845	-5.91327	0.60784	-5.80102	0.60764	-5.76531	0.60736	-5.71429
0.6094	-5.90306	0.60886	-5.80612	0.60864	-5.76531	0.60839	-5.71939
0.61037	-5.89796	0.61	-5.83163	0.6097	-5.77551	0.60933	-5.70918
0.61142	-5.90816	0.61086	-5.80612	0.61078	-5.79082	0.61039	-5.71939
0.61245	-5.91327	0.61181	-5.79592	0.61175	-5.78571	0.61144	-5.72959
0.61337	-5.89796	0.61278	-5.79082	0.6127	-5.77551	0.61236	-5.71429
0.6144	-5.90306	0.61386	-5.80612	0.6137	-5.77551	0.61339	-5.71939
0.6154	-5.90306	0.61484	-5.80102	0.61464	-5.76531	0.61436	-5.71429
0.61642	-5.90816	0.61586	-5.80612	0.61561	-5.7602	0.61533	-5.70918
0.61742	-5.90816	0.61681	-5.79592	0.61661	-5.7602	0.61633	-5.70918
0.61845	-5.91327	0.61792	-5.81633	0.61764	-5.76531	0.61733	-5.70918
0.61942	-5.90816	0.61892	-5.81633	0.61864	-5.76531	0.61842	-5.72449
0.62045	-5.91327	0.61992	-5.81633	0.6197	-5.77551	0.61933	-5.70918
0.62148	-5.91837	0.62078	-5.79082	0.62061	-5.7602	0.62039	-5.71939
0.62242	-5.90816	0.62186	-5.80612	0.62167	-5.77041	0.62133	-5.70918
0.62342	-5.90816	0.62292	-5.81633	0.62264	-5.76531	0.62236	-5.71429
0.6244	-5.90306	0.62381	-5.79592	0.62364	-5.76531	0.62339	-5.71939
0.62542	-5.90816	0.62478	-5.79082	0.62467	-5.77041	0.62433	-5.70918
0.62645	-5.91327	0.62581	-5.79592	0.62572	-5.78061	0.62528	-5.69898
0.62742	-5.90816	0.62681	-5.79592	0.6267	-5.77551	0.62633	-5.70918
0.6284	-5.90306	0.62778	-5.79082	0.62767	-5.77041	0.62739	-5.71939
0.62942	-5.90816	0.62875	-5.78571	0.62872	-5.78061	0.6283	-5.70408
0.6304	-5.90306	0.62978	-5.79082	0.62964	-5.76531	0.62928	-5.69898
0.6314	-5.90306	0.63081	-5.79592	0.63067	-5.77041	0.63036	-5.71429
0.63242	-5.90816	0.63175	-5.78571	0.6317	-5.77551	0.63133	-5.70918
0.63337	-5.89796	0.63275	-5.78571	0.63272	-5.78061	0.63233	-5.70918
0.6344	-5.90306	0.63372	-5.78061	0.63364	-5.76531	0.63336	-5.71429
0.6354	-5.90306	0.63475	-5.78571	0.63456	-5.75	0.63436	-5.71429
0.63642	-5.90816	0.63572	-5.78061	0.6357	-5.77551	0.63533	-5.70918
0.63745	-5.91327	0.63678	-5.79082	0.63672	-5.78061	0.63633	-5.70918
0.63842	-5.90816	0.63772	-5.78061	0.6377	-5.77551	0.6373	-5.70408
0.63942	-5.90816	0.63878	-5.79082	0.63867	-5.77041	0.63828	-5.69898
0.64042	-5.90816	0.63978	-5.79082	0.6397	-5.77551	0.63928	-5.69898
0.64137	-5.89796	0.6407	-5.77551	0.6407	-5.77551	0.64022	-5.68878
0.64234	-5.89286	0.64164	-5.76531	0.6417	-5.77551	0.6413	-5.70408
0.64354	-5.92857	0.64267	-5.77041	0.6427	-5.77551	0.64228	-5.69898
0.6444	-5.90306	0.64378	-5.79082	0.6437	-5.77551	0.6433	-5.70408
0.64576	-5.96939	0.64464	-5.76531	0.64472	-5.78061	0.64447	-5.73469
0.6467	-5.95918	0.64575	-5.78571	0.64564	-5.76531	0.64528	-5.69898
0.64759	-5.93878	0.64692	-5.81633	0.64667	-5.77041	0.64628	-5.69898
0.64845	-5.91327	0.64814	-5.85714	0.64767	-5.77041	0.64733	-5.70918
0.64945	-5.91327	0.64917	-5.86224	0.64861	-5.7602	0.64836	-5.71429
0.65048	-5.91837	0.65012	-5.85204	0.64967	-5.77041	0.64933	-5.70918
0.65148	-5.91837	0.65084	-5.80102	0.65064	-5.76531	0.6503	-5.70408
0.65248	-5.91837	0.65184	-5.80102	0.65156	-5.75	0.6513	-5.70408
0.65334	-5.89286	0.65284	-5.80102	0.65264	-5.76531	0.6523	-5.70408
0.65465	-5.94898	0.65375	-5.78571	0.65361	-5.7602	0.65325	-5.69388
0.65554	-5.92857	0.65481	-5.79592	0.65467	-5.77041	0.65422	-5.68878
0.65645	-5.91327	0.65589	-5.81122	0.65564	-5.76531	0.65519	-5.68367
0.65742	-5.90816	0.65684	-5.80102	0.65664	-5.76531	0.65633	-5.70918
0.65837	-5.89796	0.65781	-5.79592	0.65753	-5.7449	0.65736	-5.71429
0.6594	-5.90306	0.65881	-5.79592	0.65847	-5.73469	0.65833	-5.70918
0.6604	-5.90306	0.65972	-5.78061	0.65953	-5.7449	0.65933	-5.70918
0.66156	-5.93367	0.66084	-5.80102	0.66058	-5.7551	0.6603	-5.70408
0.66248	-5.91837	0.66175	-5.78571	0.66164	-5.76531	0.66133	-5.70918
0.66342	-5.90816	0.66281	-5.79592	0.66267	-5.77041	0.66225	-5.69388
0.6644	-5.90306	0.66389	-5.81122	0.66364	-5.76531	0.66325	-5.69388
0.66537	-5.89796	0.66478	-5.79082	0.6647	-5.77551	0.66428	-5.69898
0.66642	-5.90816	0.6657	-5.77551	0.66567	-5.77041	0.66528	-5.69898
0.66737	-5.89796	0.66675	-5.78571	0.66661	-5.7602	0.66633	-5.70918
0.66837	-5.89796	0.66772	-5.78061	0.66764	-5.76531	0.66725	-5.69388
0.66937	-5.89796	0.66875	-5.78571	0.66867	-5.77041	0.6683	-5.70408
0.6704	-5.90306	0.66984	-5.80102	0.66975	-5.78571	0.66925	-5.69388
0.67134	-5.89286	0.67081	-5.79592	0.6707	-5.77551	0.67028	-5.69898
0.67237	-5.89796	0.67178	-5.79082	0.67164	-5.76531	0.67125	-5.69388
0.67334	-5.89286	0.67278	-5.79082	0.67253	-5.7449	0.67222	-5.68878
0.67434	-5.89286	0.67372	-5.78061	0.67358	-5.7551	0.6733	-5.70408
0.67534	-5.89286	0.67475	-5.78571	0.67456	-5.75	0.67425	-5.69388
0.67642	-5.90816	0.67586	-5.80612	0.67564	-5.76531	0.67522	-5.68878
0.67737	-5.89796	0.67678	-5.79082	0.67661	-5.7602	0.67619	-5.68367
0.6784	-5.90306	0.67775	-5.78571	0.67761	-5.7602	0.67725	-5.69388
0.6794	-5.90306	0.6787	-5.77551	0.67861	-5.7602	0.67822	-5.68878
0.68042	-5.90816	0.6797	-5.77551	0.67958	-5.7551	0.67919	-5.68367
0.6814	-5.90306	0.68075	-5.78571	0.68047	-5.73469	0.68025	-5.69388
0.68234	-5.89286	0.68184	-5.80102	0.68158	-5.7551	0.68128	-5.69898
0.68334	-5.89286	0.68281	-5.79592	0.68258	-5.7551	0.68219	-5.68367
0.68437	-5.89796	0.68378	-5.79082	0.68361	-5.7602	0.68328	-5.69898
0.6854	-5.90306	0.68472	-5.78061	0.68461	-5.7602	0.68416	-5.67857
0.68623	-5.87245	0.6857	-5.77551	0.68558	-5.7551	0.68519	-5.68367
0.68748	-5.91837	0.68684	-5.80102	0.68664	-5.76531	0.68633	-5.70918
0.68831	-5.88776	0.68778	-5.79082	0.68764	-5.76531	0.68725	-5.69388
0.68945	-5.91327	0.68872	-5.78061	0.68853	-5.7449	0.68833	-5.70918
0.69042	-5.90816	0.68964	-5.76531	0.68956	-5.75	0.68933	-5.70918
0.69142	-5.90816	0.69072	-5.78061	0.69056	-5.75	0.69025	-5.69388
0.6924	-5.90306	0.69175	-5.78571	0.69153	-5.7449	0.69125	-5.69388
0.69331	-5.88776	0.6927	-5.77551	0.69256	-5.75	0.69225	-5.69388
0.69434	-5.89286	0.69367	-5.77041	0.69364	-5.76531	0.69319	-5.68367
0.69531	-5.88776	0.6947	-5.77551	0.69453	-5.7449	0.6943	-5.70408
0.69631	-5.88776	0.6957	-5.77551	0.69564	-5.76531	0.69516	-5.67857
0.69734	-5.89286	0.6967	-5.77551	0.69667	-5.77041	0.69619	-5.68367
0.69831	-5.88776	0.69772	-5.78061	0.69761	-5.7602	0.69714	-5.67347
0.69931	-5.88776	0.69872	-5.78061	0.69858	-5.7551	0.69825	-5.69388
0.70028	-5.88265	0.6997	-5.77551	0.69958	-5.7551	0.69908	-5.66327
0.70131	-5.88776	0.70078	-5.79082	0.70058	-5.7551	0.70042	-5.72449
0.70237	-5.89796	0.70178	-5.79082	0.70153	-5.7449	0.70133	-5.70918
0.70334	-5.89286	0.70278	-5.79082	0.70256	-5.75	0.70222	-5.68878
0.70434	-5.89286	0.70372	-5.78061	0.70364	-5.76531	0.70325	-5.69388
0.70526	-5.87755	0.70464	-5.76531	0.70447	-5.73469	0.70422	-5.68878
0.70631	-5.88776	0.7057	-5.77551	0.70561	-5.7602	0.70519	-5.68367
0.70734	-5.89286	0.7067	-5.77551	0.70653	-5.7449	0.70616	-5.67857
0.70831	-5.88776	0.70764	-5.76531	0.70758	-5.7551	0.70719	-5.68367
0.7094	-5.90306	0.70878	-5.79082	0.70853	-5.7449	0.70822	-5.68878
0.71034	-5.89286	0.70975	-5.78571	0.70956	-5.75	0.70928	-5.69898
0.71131	-5.88776	0.71084	-5.80102	0.71056	-5.75	0.71022	-5.68878
0.71234	-5.89286	0.71172	-5.78061	0.71158	-5.7551	0.71116	-5.67857
0.71331	-5.88776	0.7127	-5.77551	0.71264	-5.76531	0.71225	-5.69388
0.71434	-5.89286	0.71372	-5.78061	0.71356	-5.75	0.71319	-5.68367
0.71526	-5.87755	0.71478	-5.79082	0.71464	-5.76531	0.71422	-5.68878
0.71623	-5.87245	0.71572	-5.78061	0.71558	-5.7551	0.71525	-5.69388
0.71728	-5.88265	0.71667	-5.77041	0.71661	-5.7602	0.71616	-5.67857
0.71834	-5.89286	0.71764	-5.76531	0.71756	-5.75	0.71719	-5.68367
0.71937	-5.89796	0.71867	-5.77041	0.71853	-5.7449	0.71816	-5.67857
0.72034	-5.89286	0.71967	-5.77041	0.71953	-5.7449	0.71911	-5.66837
0.72131	-5.88776	0.72067	-5.77041	0.72047	-5.73469	0.72014	-5.67347
0.72226	-5.87755	0.72164	-5.76531	0.72147	-5.73469	0.72116	-5.67857
0.72328	-5.88265	0.72267	-5.77041	0.72244	-5.72959	0.72208	-5.66327
0.72426	-5.87755	0.72367	-5.77041	0.7235	-5.7398	0.72311	-5.66837
0.72523	-5.87245	0.7247	-5.77551	0.72453	-5.7449	0.72408	-5.66327
0.72628	-5.88265	0.72564	-5.76531	0.72553	-5.7449	0.72502	-5.65306
0.72734	-5.89286	0.72675	-5.78571	0.72647	-5.73469	0.72605	-5.65816
0.72834	-5.89286	0.72772	-5.78061	0.72744	-5.72959	0.72705	-5.65816
0.72937	-5.89796	0.72875	-5.78571	0.72847	-5.73469	0.72808	-5.66327
0.73026	-5.87755	0.72975	-5.78571	0.72944	-5.72959	0.72916	-5.67857
0.73126	-5.87755	0.73072	-5.78061	0.73044	-5.72959	0.73016	-5.67857
0.7322	-5.86735	0.73167	-5.77041	0.73144	-5.72959	0.73108	-5.66327
0.73331	-5.88776	0.73267	-5.77041	0.73253	-5.7449	0.73216	-5.67857
0.73431	-5.88776	0.73372	-5.78061	0.73347	-5.73469	0.73314	-5.67347
0.73526	-5.87755	0.73472	-5.78061	0.73439	-5.71939	0.73414	-5.67347
0.73626	-5.87755	0.73564	-5.76531	0.73544	-5.72959	0.73525	-5.69388
0.73726	-5.87755	0.73664	-5.76531	0.7365	-5.7398	0.73616	-5.67857
0.73828	-5.88265	0.73758	-5.7551	0.73747	-5.73469	0.73722	-5.68878
0.73917	-5.86224	0.73856	-5.75	0.73844	-5.72959	0.738	-5.64796
0.74014	-5.85714	0.73956	-5.75	0.73939	-5.71939	0.73897	-5.64286
0.74117	-5.86224	0.74058	-5.7551	0.74042	-5.72449	0.74011	-5.66837
0.74223	-5.87245	0.74158	-5.7551	0.74147	-5.73469	0.74114	-5.67347
0.74317	-5.86224	0.74261	-5.7602	0.74247	-5.73469	0.74219	-5.68367
0.7442	-5.86735	0.74361	-5.7602	0.74344	-5.72959	0.74305	-5.65816
0.74509	-5.84694	0.74456	-5.75	0.74447	-5.73469	0.74411	-5.66837
0.74612	-5.85204	0.74561	-5.7602	0.74544	-5.72959	0.74508	-5.66327
0.74717	-5.86224	0.74664	-5.76531	0.7465	-5.7398	0.74619	-5.68367
0.74814	-5.85714	0.74767	-5.77041	0.74747	-5.73469	0.74716	-5.67857
0.7492	-5.86735	0.74844	-5.72959	0.74844	-5.72959	0.74808	-5.66327
0.75017	-5.86224	0.74967	-5.77041	0.74939	-5.71939	0.74911	-5.66837
0.75114	-5.85714	0.75067	-5.77041	0.75039	-5.71939	0.75011	-5.66837
0.7522	-5.86735	0.75136	-5.71429	0.75147	-5.73469	0.75114	-5.67347
0.75323	-5.87245	0.75267	-5.77041	0.75242	-5.72449	0.75208	-5.66327
0.75414	-5.85714	0.75358	-5.7551	0.75339	-5.71939	0.75286	-5.62245
0.75517	-5.86224	0.7545	-5.7398	0.75433	-5.70918	0.75458	-5.7551
0.75617	-5.86224	0.75561	-5.7602	0.7553	-5.70408	0.75525	-5.69388
0.7572	-5.86735	0.75656	-5.75	0.75636	-5.71429	0.75628	-5.69898
0.7582	-5.86735	0.75744	-5.72959	0.75736	-5.71429	0.75725	-5.69388
0.75914	-5.85714	0.75864	-5.76531	0.75839	-5.71939	0.75825	-5.69388
0.76009	-5.84694	0.75958	-5.7551	0.75936	-5.71429	0.75919	-5.68367
0.76117	-5.86224	0.76053	-5.7449	0.76039	-5.71939	0.76014	-5.67347
0.76217	-5.86224	0.76156	-5.75	0.76133	-5.70918	0.76108	-5.66327
0.76317	-5.86224	0.76247	-5.73469	0.76236	-5.71429	0.76208	-5.66327
0.76409	-5.84694	0.7635	-5.7398	0.76336	-5.71429	0.76302	-5.65306
0.76517	-5.86224	0.76453	-5.7449	0.76436	-5.71429	0.76402	-5.65306
0.76612	-5.85204	0.7655	-5.7398	0.7653	-5.70408	0.76519	-5.68367
0.76709	-5.84694	0.76647	-5.73469	0.76639	-5.71939	0.76611	-5.66837
0.76814	-5.85714	0.76758	-5.7551	0.76739	-5.71939	0.767	-5.64796
0.76912	-5.85204	0.76856	-5.75	0.76839	-5.71939	0.76811	-5.66837
0.77014	-5.85714	0.76947	-5.73469	0.76936	-5.71429	0.76894	-5.63776
0.77114	-5.85714	0.77039	-5.71939	0.77039	-5.71939	0.76991	-5.63265
0.77214	-5.85714	0.77142	-5.72449	0.77136	-5.71429	0.77097	-5.64286
0.77317	-5.86224	0.77242	-5.72449	0.77236	-5.71429	0.77202	-5.65306
0.77406	-5.84184	0.77344	-5.72959	0.77333	-5.70918	0.77291	-5.63265
0.77503	-5.83673	0.7745	-5.7398	0.77433	-5.70918	0.77391	-5.63265
0.77603	-5.83673	0.77556	-5.75	0.7753	-5.70408	0.77494	-5.63776
0.777	-5.83163	0.77653	-5.7449	0.77633	-5.70918	0.776	-5.64796
0.77798	-5.82653	0.77753	-5.7449	0.77728	-5.69898	0.777	-5.64796
0.779	-5.83163	0.77847	-5.73469	0.77828	-5.69898	0.77794	-5.63776
0.78009	-5.84694	0.77953	-5.7449	0.77922	-5.68878	0.77897	-5.64286
0.78098	-5.82653	0.78053	-5.7449	0.78025	-5.69388	0.78	-5.64796
0.78209	-5.84694	0.78147	-5.73469	0.78125	-5.69388	0.78088	-5.62755
0.78306	-5.84184	0.78247	-5.73469	0.78228	-5.69898	0.78188	-5.62755
0.78398	-5.82653	0.78342	-5.72449	0.78325	-5.69388	0.78297	-5.64286
0.78506	-5.84184	0.78436	-5.71429	0.78416	-5.67857	0.78397	-5.64286
0.78612	-5.85204	0.78533	-5.70918	0.78525	-5.69388	0.78483	-5.61735
0.78723	-5.87245	0.78639	-5.71939	0.78622	-5.68878	0.78588	-5.62755
0.78812	-5.85204	0.78739	-5.71939	0.78733	-5.70918	0.78691	-5.63265
0.78937	-5.89796	0.78839	-5.71939	0.7883	-5.70408	0.78791	-5.63265
0.79026	-5.87755	0.78936	-5.71429	0.78928	-5.69898	0.78891	-5.63265
0.79103	-5.83673	0.79039	-5.71939	0.79019	-5.68367	0.78994	-5.63776
0.792	-5.83163	0.79139	-5.71939	0.79122	-5.68878	0.79097	-5.64286
0.79309	-5.84694	0.79239	-5.71939	0.79216	-5.67857	0.79197	-5.64286
0.79403	-5.83673	0.79339	-5.71939	0.79314	-5.67347	0.79311	-5.66837
0.79498	-5.82653	0.79433	-5.70918	0.79416	-5.67857	0.79397	-5.64286
0.79612	-5.85204	0.7953	-5.70408	0.79519	-5.68367	0.79483	-5.61735
0.7972	-5.86735	0.79633	-5.70918	0.79616	-5.67857	0.7958	-5.61224
0.79812	-5.85204	0.7973	-5.70408	0.79714	-5.67347	0.7968	-5.61224
0.79903	-5.83673	0.7983	-5.70408	0.79819	-5.68367	0.79786	-5.62245
0.80006	-5.84184	0.79928	-5.69898	0.79916	-5.67857	0.79886	-5.62245
0.80098	-5.82653	0.80025	-5.69388	0.80014	-5.67347	0.79974	-5.60204
0.802	-5.83163	0.80119	-5.68367	0.80122	-5.68878	0.80074	-5.60204
0.80298	-5.82653	0.80228	-5.69898	0.80216	-5.67857	0.8018	-5.61224
0.804	-5.83163	0.8033	-5.70408	0.80316	-5.67857	0.80286	-5.62245
0.80495	-5.82143	0.80428	-5.69898	0.80414	-5.67347	0.80383	-5.61735
0.80595	-5.82143	0.8053	-5.70408	0.80514	-5.67347	0.80483	-5.61735
0.80706	-5.84184	0.8063	-5.70408	0.80602	-5.65306	0.80574	-5.60204
0.80798	-5.82653	0.80728	-5.69898	0.80702	-5.65306	0.80674	-5.60204
0.80895	-5.82143	0.80822	-5.68878	0.80802	-5.65306	0.80769	-5.59184
0.81	-5.83163	0.80928	-5.69898	0.80905	-5.65816	0.80869	-5.59184
0.81103	-5.83673	0.81025	-5.69388	0.81014	-5.67347	0.80969	-5.59184
0.81195	-5.82143	0.81119	-5.68367	0.81105	-5.65816	0.81077	-5.60714
0.81284	-5.80102	0.81225	-5.69388	0.81197	-5.64286	0.81172	-5.59694
0.81386	-5.80612	0.81328	-5.69898	0.81297	-5.64286	0.81272	-5.59694
0.81481	-5.79592	0.81422	-5.68878	0.81397	-5.64286	0.81366	-5.58673
0.81572	-5.78061	0.81511	-5.66837	0.815	-5.64796	0.81469	-5.59184
0.81678	-5.79082	0.81616	-5.67857	0.81605	-5.65816	0.81558	-5.57143
0.81784	-5.80102	0.8173	-5.70408	0.81705	-5.65816	0.81672	-5.59694
0.81881	-5.79592	0.81828	-5.69898	0.818	-5.64796	0.81769	-5.59184
0.81978	-5.79082	0.81922	-5.68878	0.819	-5.64796	0.81869	-5.59184
0.82075	-5.78571	0.82022	-5.68878	0.81991	-5.63265	0.81963	-5.58163
0.82172	-5.78061	0.82122	-5.68878	0.82097	-5.64286	0.8206	-5.57653
0.82275	-5.78571	0.82214	-5.67347	0.82194	-5.63776	0.82163	-5.58163
0.82381	-5.79592	0.82305	-5.65816	0.823	-5.64796	0.82269	-5.59184
0.82486	-5.80612	0.82416	-5.67857	0.824	-5.64796	0.82349	-5.55612
0.82581	-5.79592	0.82522	-5.68878	0.825	-5.64796	0.82463	-5.58163
0.82672	-5.78061	0.82614	-5.67347	0.82594	-5.63776	0.82572	-5.59694
0.8277	-5.77551	0.82711	-5.66837	0.82697	-5.64286	0.8266	-5.57653
0.8287	-5.77551	0.82816	-5.67857	0.82794	-5.63776	0.82766	-5.58673
0.82967	-5.77041	0.82916	-5.67857	0.82894	-5.63776	0.82855	-5.56633
0.83061	-5.7602	0.83014	-5.67347	0.82991	-5.63265	0.82944	-5.54592
0.83161	-5.7602	0.83105	-5.65816	0.83094	-5.63776	0.83069	-5.59184
0.83261	-5.7602	0.83211	-5.66837	0.83194	-5.63776	0.8316	-5.57653
0.83367	-5.77041	0.83311	-5.66837	0.83291	-5.63265	0.83249	-5.55612
0.83467	-5.77041	0.83408	-5.66327	0.83391	-5.63265	0.83335	-5.53061
0.83567	-5.77041	0.83514	-5.67347	0.83488	-5.62755	0.83466	-5.58673
0.83661	-5.7602	0.83608	-5.66327	0.83588	-5.62755	0.83555	-5.56633
0.83758	-5.7551	0.83708	-5.66327	0.83688	-5.62755	0.83646	-5.55102
0.83856	-5.75	0.83805	-5.65816	0.83788	-5.62755	0.83746	-5.55102
0.83964	-5.76531	0.83908	-5.66327	0.83886	-5.62245	0.83849	-5.55612
0.84056	-5.75	0.84002	-5.65306	0.83988	-5.62755	0.83946	-5.55102
0.8415	-5.7398	0.84105	-5.65816	0.8408	-5.61224	0.84044	-5.54592
0.84247	-5.73469	0.84202	-5.65306	0.8418	-5.61224	0.84146	-5.55102
0.84347	-5.73469	0.84294	-5.63776	0.8428	-5.61224	0.84244	-5.54592
0.8445	-5.7398	0.84394	-5.63776	0.84377	-5.60714	0.84338	-5.53571
0.84542	-5.72449	0.84491	-5.63265	0.84483	-5.61735	0.84435	-5.53061
0.8465	-5.7398	0.84588	-5.62755	0.8458	-5.61224	0.84538	-5.53571
0.84744	-5.72959	0.84697	-5.64286	0.84683	-5.61735	0.84635	-5.53061
0.8485	-5.7398	0.84797	-5.64286	0.84772	-5.59694	0.84732	-5.52551
0.84947	-5.73469	0.849	-5.64796	0.84877	-5.60714	0.8483	-5.52041
0.85039	-5.71939	0.85005	-5.65816	0.8498	-5.61224	0.84941	-5.54082
0.85142	-5.72449	0.851	-5.64796	0.85074	-5.60204	0.85035	-5.53061
0.85247	-5.73469	0.852	-5.64796	0.85174	-5.60204	0.85132	-5.52551
0.85342	-5.72449	0.85297	-5.64286	0.85269	-5.59184	0.8523	-5.52041
0.85439	-5.71939	0.85388	-5.62755	0.85369	-5.59184	0.85327	-5.51531
0.85533	-5.70918	0.85494	-5.63776	0.85469	-5.59184	0.85418	-5.5
0.85633	-5.70918	0.85586	-5.62245	0.85572	-5.59694	0.85524	-5.5102
0.85736	-5.71429	0.85683	-5.61735	0.85666	-5.58673	0.85613	-5.4898
0.85828	-5.69898	0.85783	-5.61735	0.85766	-5.58673	0.85716	-5.4949
0.85942	-5.72449	0.8588	-5.61224	0.8586	-5.57653	0.85807	-5.47959
0.86033	-5.70918	0.85974	-5.60204	0.85963	-5.58163	0.85907	-5.47959
0.86125	-5.69388	0.86074	-5.60204	0.8606	-5.57653	0.86007	-5.47959
0.86228	-5.69898	0.86174	-5.60204	0.86155	-5.56633	0.86102	-5.46939
0.86322	-5.68878	0.86272	-5.59694	0.86252	-5.56122	0.86207	-5.47959
0.86416	-5.67857	0.86369	-5.59184	0.86352	-5.56122	0.86302	-5.46939
0.86516	-5.67857	0.86463	-5.58163	0.86449	-5.55612	0.86399	-5.46429
0.86608	-5.66327	0.86563	-5.58163	0.86552	-5.56122	0.86488	-5.44388
0.86716	-5.67857	0.86672	-5.59694	0.86649	-5.55612	0.86593	-5.45408
0.86808	-5.66327	0.86758	-5.57143	0.86746	-5.55102	0.86696	-5.45918
0.86914	-5.67347	0.86858	-5.57143	0.86835	-5.53061	0.86788	-5.44388
0.87008	-5.66327	0.86955	-5.56633	0.8693	-5.52041	0.86882	-5.43367
0.87102	-5.65306	0.87046	-5.55102	0.87032	-5.52551	0.86988	-5.44388
0.87197	-5.64286	0.87152	-5.56122	0.87135	-5.53061	0.87074	-5.41837
0.87291	-5.63265	0.87255	-5.56633	0.87232	-5.52551	0.87168	-5.40816
0.87394	-5.63776	0.87346	-5.55102	0.8733	-5.52041	0.87274	-5.41837
0.87491	-5.63265	0.87444	-5.54592	0.87427	-5.51531	0.87371	-5.41327
0.87577	-5.60714	0.87544	-5.54592	0.87527	-5.51531	0.87465	-5.40306
0.87686	-5.62245	0.87644	-5.54592	0.87621	-5.5051	0.8756	-5.39286
0.87783	-5.61735	0.87738	-5.53571	0.87716	-5.4949	0.87651	-5.37755
0.8788	-5.61224	0.87841	-5.54082	0.87816	-5.4949	0.87748	-5.37245
0.87969	-5.59184	0.87944	-5.54592	0.87907	-5.47959	0.87846	-5.36735
0.88066	-5.58673	0.88032	-5.52551	0.88004	-5.47449	0.87934	-5.34694
0.88158	-5.57143	0.88127	-5.51531	0.88096	-5.45918	0.88032	-5.34184
0.88244	-5.54592	0.88216	-5.4949	0.88188	-5.44388	0.88129	-5.33673
0.88341	-5.54082	0.88307	-5.47959	0.8829	-5.44898	0.8822	-5.32143
0.88441	-5.54082	0.8841	-5.48469	0.8839	-5.44898	0.88315	-5.31122
0.88532	-5.52551	0.88513	-5.4898	0.8849	-5.44898	0.88412	-5.30612
0.8863	-5.52041	0.88599	-5.46429	0.88579	-5.42857	0.88512	-5.30612
0.8873	-5.52041	0.88696	-5.45918	0.88676	-5.42347	0.88609	-5.30102
0.88821	-5.5051	0.88788	-5.44388	0.88768	-5.40816	0.88698	-5.28061
0.88913	-5.4898	0.88882	-5.43367	0.88862	-5.39796	0.88787	-5.2602
0.8901	-5.48469	0.88979	-5.42857	0.8896	-5.39286	0.88878	-5.2449
0.89107	-5.47959	0.89079	-5.42857	0.89051	-5.37755	0.88976	-5.2398
0.89202	-5.46939	0.89168	-5.40816	0.89148	-5.37245	0.89064	-5.21939
0.89296	-5.45918	0.89262	-5.39796	0.8924	-5.35714	0.89162	-5.21429
0.89388	-5.44388	0.89362	-5.39796	0.89334	-5.34694	0.8925	-5.19388
0.89479	-5.42857	0.89454	-5.38265	0.89432	-5.34184	0.8935	-5.19388
0.89571	-5.41327	0.89543	-5.36224	0.89523	-5.32653	0.89439	-5.17347
0.89662	-5.39796	0.8964	-5.35714	0.89612	-5.30612	0.89525	-5.14796
0.89757	-5.38776	0.89734	-5.34694	0.89709	-5.30102	0.89622	-5.14286
0.89848	-5.37245	0.89829	-5.33673	0.89801	-5.28571	0.89711	-5.12245
0.8994	-5.35714	0.89929	-5.33673	0.89892	-5.27041	0.89803	-5.10714
0.90032	-5.34184	0.9002	-5.32143	0.89984	-5.2551	0.89898	-5.09796
0.90123	-5.32653	0.90106	-5.29592	0.90078	-5.2449	0.89989	-5.08163
0.90212	-5.30612	0.90195	-5.27551	0.90167	-5.22449	0.90075	-5.05561
0.90301	-5.28571	0.90287	-5.2602	0.90259	-5.20918	0.90167	-5.04133
0.90395	-5.27551	0.90381	-5.25	0.9035	-5.19388	0.90249	-5.00969
0.90487	-5.2602	0.90476	-5.2398	0.90445	-5.18367	0.90347	-5.00561
0.90576	-5.2398	0.90564	-5.21939	0.90531	-5.15816	0.90441	-4.99388
0.90664	-5.21939	0.90653	-5.19898	0.9062	-5.13776	0.90524	-4.96429
0.90753	-5.19898	0.90745	-5.18367	0.90708	-5.11735	0.90614	-4.9449
0.90842	-5.17857	0.90834	-5.16327	0.908	-5.10204	0.90698	-4.91531
0.90934	-5.16327	0.9092	-5.13776	0.90887	-5.07806	0.90784	-4.8898
0.9102	-5.13776	0.91011	-5.12245	0.90975	-5.05663	0.90871	-4.86633
0.91106	-5.11224	0.91093	-5.08878	0.91064	-5.03622	0.90959	-4.84439
0.91192	-5.08673	0.91179	-5.06327	0.91151	-5.01224	0.91047	-4.82347
0.91276	-5.05816	0.91268	-5.04286	0.91241	-4.9949	0.91133	-4.79745
0.91363	-5.0352	0.91355	-5.0199	0.91328	-4.97041	0.91216	-4.76684
0.91446	-5.00306	0.91441	-4.9949	0.91413	-4.94439	0.91302	-4.74082
0.91535	-4.98316	0.91533	-4.9801	0.915	-4.9199	0.91386	-4.71173
0.9161	-4.93776	0.91619	-4.95408	0.91589	-4.89949	0.9147	-4.68265
0.91703	-4.92602	0.91704	-4.92704	0.91674	-4.87245	0.91558	-4.6602
0.91797	-4.91378	0.91795	-4.91122	0.91759	-4.84439	0.91642	-4.63265
0.91866	-4.85714	0.91881	-4.88571	0.91844	-4.81837	0.91727	-4.60408
0.91961	-4.84898	0.91964	-4.85459	0.91924	-4.78214	0.91807	-4.56888
0.9205	-4.82908	0.92051	-4.83061	0.92012	-4.7602	0.91888	-4.53418
0.9215	-4.82959	0.92134	-4.8	0.92094	-4.72755	0.9197	-4.50153
0.92216	-4.76633	0.92212	-4.7602	0.92181	-4.70357	0.92054	-4.47143
0.92303	-4.74286	0.92298	-4.73469	0.92261	-4.66633	0.92136	-4.43827
0.92382	-4.70561	0.92382	-4.70459	0.92342	-4.63265	0.92214	-4.39847
0.92457	-4.65969	0.9246	-4.6648	0.92423	-4.59745	0.92292	-4.35867
0.92536	-4.62041	0.92547	-4.64031	0.92505	-4.5648	0.92368	-4.31531
0.92614	-4.58061	0.9263	-4.60918	0.92585	-4.52755	0.92453	-4.28673
0.92697	-4.54949	0.92707	-4.56888	0.92668	-4.49745	0.92533	-4.25102
0.92775	-4.51071	0.92793	-4.54235	0.92746	-4.45765	0.92611	-4.2102
0.92853	-4.46939	0.92872	-4.50459	0.92828	-4.42398	0.92689	-4.17041
0.92934	-4.43469	0.92951	-4.46633	0.92906	-4.38418	0.92768	-4.13265
0.93007	-4.38571	0.9303	-4.42857	0.92985	-4.34541	0.92846	-4.09286
0.93091	-4.35714	0.9311	-4.39133	0.93062	-4.30459	0.92924	-4.05204
0.93163	-4.30663	0.93188	-4.35102	0.93142	-4.26837	0.93001	-4.01071
0.93241	-4.26531	0.93264	-4.30816	0.93217	-4.22245	0.93078	-3.96837
0.93321	-4.2301	0.93342	-4.26735	0.93296	-4.18316	0.93153	-3.92398
0.93388	-4.1699	0.93419	-4.225	0.93374	-4.14388	0.93227	-3.87653
0.93475	-4.1449	0.93498	-4.18724	0.93452	-4.10408	0.93302	-3.83061
0.93554	-4.10765	0.93578	-4.15051	0.93529	-4.06122	0.93376	-3.78265
0.9363	-4.06276	0.93654	-4.10663	0.93604	-4.01684	0.93454	-3.74184
0.93703	-4.01378	0.9373	-4.06378	0.93679	-3.97092	0.93527	-3.69286
0.93775	-3.96276	0.93807	-4.02092	0.93755	-3.92602	0.936	-3.64439
0.93849	-3.91531	0.93881	-3.975	0.9383	-3.88112	0.93673	-3.59439
0.93916	-3.8551	0.93956	-3.92857	0.93905	-3.8352	0.93747	-3.54745
0.93994	-3.8148	0.94032	-3.88469	0.93978	-3.78724	0.93821	-3.49949
0.94068	-3.76837	0.94106	-3.83827	0.94053	-3.74031	0.93894	-3.45051
0.94142	-3.72041	0.94179	-3.78827	0.94127	-3.69286	0.93968	-3.40306
0.94217	-3.675	0.94252	-3.73878	0.94198	-3.64031	0.94041	-3.35408
0.94287	-3.62092	0.94328	-3.6949	0.94272	-3.59337	0.94114	-3.3051
0.94361	-3.57347	0.94401	-3.64541	0.94344	-3.54184	0.94188	-3.25714
0.94435	-3.52653	0.94473	-3.59439	0.94418	-3.49439	0.94259	-3.20459
0.94506	-3.47347	0.94545	-3.54388	0.9449	-3.44337	0.94332	-3.1551
0.9458	-3.42653	0.94617	-3.49388	0.94564	-3.39592	0.94402	-3.10051
0.94652	-3.37398	0.94689	-3.44286	0.94635	-3.34286	0.94473	-3.04898
0.94725	-3.32551	0.94762	-3.39235	0.94707	-3.29286	0.94546	-2.99847
0.94795	-3.27092	0.9483	-3.3352	0.94778	-3.23929	0.94616	-2.94541
0.9487	-3.22449	0.94902	-3.28316	0.94852	-3.19235	0.94688	-2.89388
0.9494	-3.17143	0.94982	-3.24694	0.94922	-3.13827	0.9476	-2.84235
0.95014	-3.12296	0.95054	-3.19643	0.94994	-3.08673	0.9483	-2.78776
0.95084	-3.06939	0.95125	-3.14388	0.95065	-3.03418	0.949	-2.73316
0.95157	-3.01939	0.95199	-3.09541	0.95136	-2.98163	0.94973	-2.68469
0.9523	-2.96939	0.95269	-3.04133	0.95208	-2.93061	0.95044	-2.63163
0.95302	-2.9199	0.9534	-2.98878	0.95279	-2.87806	0.95116	-2.57959
0.95375	-2.8699	0.95414	-2.94184	0.95351	-2.82602	0.95187	-2.52653
0.95447	-2.81888	0.95485	-2.88827	0.95422	-2.77296	0.95262	-2.48265
0.95519	-2.76837	0.95556	-2.83571	0.95494	-2.72194	0.95333	-2.42959
0.95591	-2.71735	0.9563	-2.78827	0.95564	-2.66786	0.95405	-2.37857
0.95663	-2.66633	0.95702	-2.73673	0.95637	-2.61786	0.95477	-2.32602
0.95735	-2.6148	0.95773	-2.68469	0.95708	-2.5648	0.9555	-2.27704
0.95809	-2.56684	0.95848	-2.63776	0.9578	-2.51429	0.95621	-2.22398
0.95882	-2.51786	0.9592	-2.58724	0.95852	-2.46327	0.95694	-2.175
0.95955	-2.4699	0.95992	-2.53571	0.95924	-2.41224	0.95766	-2.12551
0.96028	-2.42041	0.96066	-2.48878	0.95996	-2.36071	0.9584	-2.07806
0.96102	-2.37296	0.9614	-2.44082	0.96068	-2.30969	0.95912	-2.02704
0.96175	-2.32347	0.96213	-2.39184	0.9614	-2.25918	0.95986	-1.97959
0.96249	-2.27653	0.96285	-2.34133	0.96214	-2.21224	0.9606	-1.93163
0.96324	-2.23112	0.96359	-2.29388	0.96286	-2.16173	0.96131	-1.87908
0.96399	-2.1852	0.96433	-2.24643	0.9636	-2.11378	0.96209	-1.83776
0.96474	-2.13929	0.96507	-2.19847	0.96433	-2.06378	0.9628	-1.7852
0.96549	-2.09388	0.96581	-2.15153	0.96506	-2.01582	0.96356	-1.74133
0.96625	-2.05	0.96655	-2.10459	0.96579	-1.96684	0.96433	-1.69949
0.967	-2.00459	0.96729	-2.05765	0.96654	-1.92143	0.96507	-1.65204
0.96776	-1.96122	0.96804	-2.01224	0.96728	-1.87398	0.96581	-1.60561
0.96853	-1.91786	0.9688	-1.96786	0.96804	-1.82857	0.96661	-1.56837
0.96929	-1.875	0.96955	-1.92296	0.96879	-1.78316	0.96737	-1.52449
0.97006	-1.83265	0.97031	-1.87806	0.96954	-1.73878	0.96813	-1.48112
0.97083	-1.79082	0.97107	-1.83469	0.9703	-1.69541	0.9689	-1.43929
0.97161	-1.75102	0.97183	-1.79082	0.97106	-1.65102	0.96967	-1.39745
0.97239	-1.7102	0.9726	-1.75	0.97183	-1.60918	0.97044	-1.35561
0.97318	-1.67194	0.97339	-1.7102	0.9726	-1.56633	0.97124	-1.31837
0.97392	-1.62602	0.97415	-1.66786	0.97337	-1.525	0.97203	-1.28061
0.97475	-1.59439	0.97493	-1.62704	0.97414	-1.48367	0.97281	-1.24082
0.97553	-1.55357	0.97572	-1.58827	0.97492	-1.44337	0.97361	-1.20408
0.97635	-1.52092	0.9765	-1.54796	0.97571	-1.40408	0.9744	-1.16531
0.97711	-1.47806	0.97728	-1.50867	0.97649	-1.36531	0.97522	-1.13265
0.97795	-1.44949	0.97808	-1.47143	0.97728	-1.32704	0.97603	-1.09796
0.97874	-1.41071	0.97884	-1.42806	0.97808	-1.2898	0.9768	-1.05663
0.97957	-1.37959	0.9796	-1.38469	0.97888	-1.25357	0.97766	-1.03061
0.98037	-1.34235	0.98048	-1.36276	0.97968	-1.21735	0.97847	-0.99643
0.9812	-1.31276	0.98125	-1.32194	0.98049	-1.18265	0.97931	-0.96684
0.98202	-1.27908	0.98206	-1.28571	0.9813	-1.14796	0.98013	-0.9352
0.98285	-1.24847	0.98291	-1.25918	0.98212	-1.11429	0.98096	-0.90408
0.98367	-1.21582	0.98371	-1.22245	0.98293	-1.08112	0.9818	-0.87551
0.9845	-1.1852	0.98454	-1.19184	0.98376	-1.04949	0.98265	-0.84643
0.98534	-1.15459	0.98538	-1.16276	0.98459	-1.01786	0.98349	-0.81837
0.98617	-1.12398	0.9862	-1.12908	0.98542	-0.98776	0.98434	-0.79133
0.98703	-1.09949	0.98703	-1.09796	0.98625	-0.95714	0.98519	-0.76378
0.98787	-1.07041	0.98789	-1.07398	0.9871	-0.92959	0.98605	-0.73827
0.98873	-1.0449	0.98873	-1.04337	0.98794	-0.90102	0.98691	-0.71276
0.98959	-1.01786	0.98956	-1.01224	0.98879	-0.87347	0.98778	-0.68929
0.99044	-0.99082	0.99042	-0.98673	0.98965	-0.84694	0.98865	-0.66582
0.9913	-0.96633	0.99128	-0.96122	0.9905	-0.82041	0.98953	-0.64286
0.99217	-0.94235	0.99213	-0.93418	0.99136	-0.7949	0.99041	-0.62092
0.99304	-0.91786	0.99299	-0.90918	0.99223	-0.77041	0.99128	-0.59847
0.99391	-0.89388	0.99385	-0.88418	0.99309	-0.74541	0.99218	-0.57959
0.99478	-0.87143	0.99472	-0.85918	0.99396	-0.72194	0.99307	-0.55969
0.99565	-0.84796	0.99558	-0.83469	0.99484	-0.69949	0.99397	-0.54031
0.99654	-0.82704	0.99646	-0.81224	0.99572	-0.67704	0.99486	-0.52092
0.99742	-0.8051	0.99733	-0.7898	0.9966	-0.65612	0.99576	-0.50224
0.99831	-0.78469	0.9982	-0.76582	0.99748	-0.63469	0.99666	-0.48551
0.99919	-0.76378	0.99909	-0.74592	0.99838	-0.61531	0.99757	-0.46832
1.00008	-0.74337	0.99998	-0.72449	0.99927	-0.59541	0.99848	-0.45158
1.00098	-0.72449	1.00086	-0.70357	1.00016	-0.57653	0.99939	-0.43622
1.00187	-0.7051	1.00175	-0.68418	1.00106	-0.55765	1.0003	-0.41964
1.00277	-0.68622	1.00265	-0.66531	1.00197	-0.54031	1.00123	-0.40719
1.00368	-0.67041	1.00354	-0.64592	1.00287	-0.52245	1.00215	-0.39138
1.00458	-0.65204	1.00444	-0.62755	1.00378	-0.50602	1.00308	-0.37913
1.00548	-0.63469	1.00535	-0.61071	1.00469	-0.48969	1.004	-0.36449
1.00639	-0.61837	1.00625	-0.59286	1.0056	-0.47408	1.00492	-0.35061
1.00731	-0.60255	1.00716	-0.575	1.00652	-0.45893	1.00587	-0.34051
1.00822	-0.58673	1.00807	-0.55918	1.00744	-0.44439	1.0068	-0.32745
1.00914	-0.57143	1.00898	-0.54337	1.00836	-0.43005	1.00775	-0.31872
1.01005	-0.55612	1.0099	-0.52857	1.00928	-0.41628	1.00868	-0.30658
1.01097	-0.54184	1.01081	-0.51276	1.01021	-0.40306	1.00962	-0.29556
1.01189	-0.52704	1.01174	-0.49847	1.01114	-0.39	1.01057	-0.2852
1.01282	-0.51378	1.01266	-0.48413	1.01207	-0.37765	1.01151	-0.27515
1.01374	-0.50015	1.01358	-0.47061	1.013	-0.36515	1.01246	-0.26633
1.01468	-0.48745	1.01451	-0.45653	1.01394	-0.35347	1.01341	-0.25719
1.0156	-0.47454	1.01544	-0.44378	1.01488	-0.34219	1.01437	-0.24893
1.01654	-0.46235	1.01637	-0.43133	1.01582	-0.33153	1.01532	-0.24092
1.01747	-0.45005	1.0173	-0.41852	1.01676	-0.32082	1.01627	-0.23224
1.01841	-0.43827	1.01823	-0.40663	1.0177	-0.31056	1.01723	-0.22444
1.01934	-0.42679	1.01917	-0.39536	1.01865	-0.30077	1.01819	-0.21684
1.02028	-0.41582	1.02011	-0.38372	1.0196	-0.29138	1.01915	-0.21
1.02122	-0.40459	1.02104	-0.3724	1.02055	-0.28204	1.02012	-0.20327
1.02216	-0.39383	1.02198	-0.36158	1.0215	-0.27327	1.02108	-0.19648
1.0231	-0.38337	1.02293	-0.35122	1.02245	-0.2649	1.02204	-0.19036
1.02405	-0.37342	1.02387	-0.34138	1.02341	-0.25679	1.02301	-0.18413
1.02499	-0.36342	1.02482	-0.33143	1.02437	-0.24893	1.02398	-0.17867
1.02594	-0.35413	1.02577	-0.32199	1.02532	-0.24087	1.02495	-0.1725
1.02689	-0.34434	1.02671	-0.3124	1.02628	-0.23342	1.02592	-0.16755
1.02784	-0.33531	1.02767	-0.30388	1.02724	-0.22628	1.02689	-0.16265
1.02879	-0.32658	1.02862	-0.2951	1.02821	-0.21969	1.02787	-0.15776
1.02975	-0.31821	1.02957	-0.28648	1.02917	-0.2126	1.02884	-0.15347
1.0307	-0.30969	1.03053	-0.27857	1.03013	-0.20622	1.02981	-0.14847
1.03166	-0.30158	1.03149	-0.27107	1.0311	-0.19995	1.03079	-0.14347
1.03261	-0.29357	1.03244	-0.26291	1.03207	-0.19408	1.03176	-0.13918
1.03357	-0.28638	1.0334	-0.25541	1.03303	-0.18806	1.03274	-0.13536
1.03453	-0.27847	1.03436	-0.24852	1.034	-0.1827	1.03372	-0.13163
1.03549	-0.27087	1.03532	-0.24133	1.03498	-0.17776	1.0347	-0.12724
1.03645	-0.26378	1.03629	-0.235	1.03595	-0.17235	1.03568	-0.12408
1.03741	-0.2574	1.03725	-0.22806	1.03692	-0.1675	1.03666	-0.1202
1.03837	-0.2501	1.0381	-0.20051	1.03789	-0.1625	1.03765	-0.1176
1.03934	-0.24372	1.03916	-0.21066	1.03887	-0.1577	1.03862	-0.1127
1.0403	-0.23684	1.04013	-0.2051	1.03984	-0.15337	1.03961	-0.11138
1.04127	-0.23092	1.04111	-0.20301	1.04082	-0.14898	1.04059	-0.1077
1.04223	-0.22495	1.04209	-0.19867	1.04179	-0.14459	1.04158	-0.10531
1.0432	-0.21934	1.04306	-0.19291	1.04277	-0.14066	1.04257	-0.10337
1.04417	-0.21352	1.04403	-0.18684	1.04375	-0.13689	1.04355	-0.09985
1.04514	-0.20796	1.04499	-0.1802	1.04473	-0.13281	1.04454	-0.09832
1.04611	-0.20219	1.04598	-0.17801	1.04571	-0.12929	1.04552	-0.09505
1.04708	-0.19709	1.04695	-0.1723	1.04669	-0.12592	1.04651	-0.09347
1.04805	-0.19122	1.04792	-0.16689	1.04767	-0.1225	1.0475	-0.09026
1.04903	-0.18791	1.0489	-0.16357	1.04865	-0.11923	1.04849	-0.08883
1.05	-0.1827	1.04987	-0.15903	1.04964	-0.11663	1.04948	-0.08699

[truncated: 9 more sheets: Fig.5d, Fig.6c, Fig.6d, Fig.S3, Fig.S4, Fig.S5, Fig.S7, Fig.S8, Fig.S9]
